# Supplementary material for: Key Disease Mechanisms Linked to Alzheimer’s Disease in the Entorhinal Cortex
Source: Int J Mol Sci. 2021 Apr 10;22(8):3915. doi: 10.3390/ijms22083915 (PMC8069371; doi:10.3390/ijms22083915)
Supplement: Supplementary file 1 [file ijms-22-03915-s001.zip]

Archive with 8 entries (7 files):
- ijms-1169227 supplemental material.v1/
- ijms-1169227 supplemental material.v1/ijms-1169227 supplemental Figures.pdf
- ijms-1169227 supplemental material.v1/Table S1 Switch genes analysis.xlsx
- ijms-1169227 supplemental material.v1/Table S2 pathways analysis.xlsx
- ijms-1169227 supplemental material.v1/Table S3 TF analysis.xlsx
- ijms-1169227 supplemental material.v1/Table S4 miRNA analysis.xlsx
- ijms-1169227 supplemental material.v1/Table S5 Associated disease analysis.xlsx
- ijms-1169227 supplemental material.v1/Table S6 Chemical analysis.xlsx
