# Supplementary material for: Key Disease Mechanisms Linked to Alzheimer’s Disease in the Entorhinal Cortex
Source: Int J Mol Sci. 2021 Apr 10;22(8):3915. doi: 10.3390/ijms22083915 (PMC8069371; doi:10.3390/ijms22083915)
Supplement: Supplementary file 1 [file ijms-22-03915-s001.zip › ijms-1169227 supplemental material.v1/Table S1 Switch genes analysis.xlsx]

## Sheet: Sheet1
List of Switch genes obtained in the AD/healthy and AD/AsymAD analysis
red: Shared between AD/Healthy and AD/asymptomatic
AD/Healthy analysis						AD/Asymptomatic analysis
ADAM11	Homo sapiens ADAM metallopeptidase domain 11 (ADAM11), mRNA.					ADCY1	Homo sapiens adenylate cyclase 1 (brain) (ADCY1), mRNA.
ADCY1	Homo sapiens adenylate cyclase 1 (brain) (ADCY1), mRNA.					AES	Homo sapiens amino-terminal enhancer of split (AES), transcript variant 3, mRNA.
AES	Homo sapiens amino-terminal enhancer of split (AES), transcript variant 3, mRNA.					AKT3	Homo sapiens v-akt murine thymoma viral oncogene homolog 3 (protein kinase B, gamma) (AKT3), transcript variant 2, mRNA.
AKT3	Homo sapiens v-akt murine thymoma viral oncogene homolog 3 (protein kinase B, gamma) (AKT3), transcript variant 2, mRNA.					ANKS1B	Homo sapiens ankyrin repeat and sterile alpha motif domain containing 1B (ANKS1B), transcript variant 1, mRNA.
ANKS1B	Homo sapiens ankyrin repeat and sterile alpha motif domain containing 1B (ANKS1B), transcript variant 1, mRNA.					ARPP-21	Homo sapiens cyclic AMP-regulated phosphoprotein, 21 kD (ARPP-21), transcript variant 1, mRNA.
ARPP-21	Homo sapiens cyclic AMP-regulated phosphoprotein, 21 kD (ARPP-21), transcript variant 1, mRNA.					ASPHD1	Homo sapiens aspartate beta-hydroxylase domain containing 1 (ASPHD1), mRNA.
ASPHD1	Homo sapiens aspartate beta-hydroxylase domain containing 1 (ASPHD1), mRNA.					CA11	Homo sapiens carbonic anhydrase XI (CA11), mRNA.
CADPS2	Homo sapiens Ca++-dependent secretion activator 2 (CADPS2), transcript variant 1, mRNA.					CADPS2	Homo sapiens Ca++-dependent secretion activator 2 (CADPS2), transcript variant 1, mRNA.
CALD1	Homo sapiens caldesmon 1 (CALD1), transcript variant 3, mRNA.					CD5L	Homo sapiens CD5 molecule-like (CD5L), mRNA.
CD5L	Homo sapiens CD5 molecule-like (CD5L), mRNA.					CNPY4	Homo sapiens canopy 4 homolog (zebrafish) (CNPY4), mRNA.
CDKN2D	Homo sapiens cyclin-dependent kinase inhibitor 2D (p19, inhibits CDK4) (CDKN2D), transcript variant 2, mRNA.					CPLX1	Homo sapiens complexin 1 (CPLX1), mRNA.
CNNM2	Homo sapiens cyclin M2 (CNNM2), transcript variant 3, mRNA.					DIRAS2	Homo sapiens DIRAS family, GTP-binding RAS-like 2 (DIRAS2), mRNA.
CPLX1	Homo sapiens complexin 1 (CPLX1), mRNA.					FGF14	Homo sapiens fibroblast growth factor 14 (FGF14), transcript variant 2, mRNA.
CTNNA3	Homo sapiens catenin (cadherin-associated protein), alpha 3 (CTNNA3), mRNA.					FYN	Homo sapiens FYN oncogene related to SRC, FGR, YES (FYN), transcript variant 2, mRNA.
DAB2	Homo sapiens disabled homolog 2, mitogen-responsive phosphoprotein (Drosophila) (DAB2), mRNA.					GAS7	Homo sapiens growth arrest-specific 7 (GAS7), transcript variant c, mRNA.
DIRAS2	Homo sapiens DIRAS family, GTP-binding RAS-like 2 (DIRAS2), mRNA.					KCNT1	Homo sapiens potassium channel, subfamily T, member 1 (KCNT1), mRNA.
DSCAM	Homo sapiens Down syndrome cell adhesion molecule (DSCAM), transcript variant 1, mRNA.					KIAA0513	All of the contents of a cell excluding the plasma membrane and nucleus, but including other subcellular structures [goid 5737] [evidence IEA]
ELMO1	Homo sapiens engulfment and cell motility 1 (ELMO1), transcript variant 2, mRNA.					KIAA0773	Homo sapiens KIAA0773 gene product (KIAA0773), mRNA.
EMR3	Homo sapiens egf-like module containing, mucin-like, hormone receptor-like 3 (EMR3), mRNA.					KIAA1409	Homo sapiens KIAA1409 (KIAA1409), mRNA.
ETV1	Homo sapiens ets variant 1 (ETV1), mRNA.					KIAA1841	Homo sapiens KIAA1841 (KIAA1841), mRNA.
FAM100A	Homo sapiens family with sequence similarity 100, member A (FAM100A), mRNA.					KIF1A	Homo sapiens kinesin family member 1A (KIF1A), mRNA.
FAM111A	Homo sapiens family with sequence similarity 111, member A (FAM111A), transcript variant 1, mRNA.					KIF5A	Homo sapiens kinesin family member 5A (KIF5A), mRNA.
FEZ1	Homo sapiens fasciculation and elongation protein zeta 1 (zygin I) (FEZ1), transcript variant 2, mRNA.					KIFC2	Homo sapiens kinesin family member C2 (KIFC2), mRNA.
FGF14	Homo sapiens fibroblast growth factor 14 (FGF14), transcript variant 2, mRNA.					KRT17	Homo sapiens keratin 17 (KRT17), mRNA.
FZD6	Homo sapiens frizzled homolog 6 (Drosophila) (FZD6), mRNA.					LOC100129186	PREDICTED: Homo sapiens hypothetical protein LOC100129186 (LOC100129186), mRNA.
GABRA1	Homo sapiens gamma-aminobutyric acid (GABA) A receptor, alpha 1 (GABRA1), mRNA.					LOC100130312	PREDICTED: Homo sapiens hypothetical protein LOC100130312 (LOC100130312), mRNA.
GAS7	Homo sapiens growth arrest-specific 7 (GAS7), transcript variant c, mRNA.					LOC100131277	PREDICTED: Homo sapiens hypothetical protein LOC100131277 (LOC100131277), mRNA.
GPR158	Homo sapiens G protein-coupled receptor 158 (GPR158), mRNA.					LOC100131702	PREDICTED: Homo sapiens hypothetical protein LOC100131702 (LOC100131702), mRNA.
GRM4	Homo sapiens glutamate receptor, metabotropic 4 (GRM4), mRNA.					LOC649584	PREDICTED: Homo sapiens hypothetical protein LOC649584 (LOC649584), mRNA.
HAR1A	Homo sapiens highly accelerated region 1A (non-protein coding) (HAR1A), non-coding RNA.					LOC727958	PREDICTED: Homo sapiens hypothetical protein LOC727958 (LOC727958), mRNA.
KCNJ9	Homo sapiens potassium inwardly-rectifying channel, subfamily J, member 9 (KCNJ9), mRNA.					MAPK8IP3	Homo sapiens mitogen-activated protein kinase 8 interacting protein 3 (MAPK8IP3), transcript variant 2, mRNA.
KCNT1	Homo sapiens potassium channel, subfamily T, member 1 (KCNT1), mRNA.					MEG3	Homo sapiens maternally expressed 3 (non-protein coding) (MEG3), transcript variant 1, non-coding RNA. XR_001346-XR_001372
KIAA0513	Homo sapiens KIAA0513 (KIAA0513), mRNA.					NRXN1	Homo sapiens neurexin 1 (NRXN1), transcript variant beta, mRNA.
KIAA1026	Homo sapiens kazrin (KIAA1026), transcript variant B, mRNA.					NRXN2	Homo sapiens neurexin 2 (NRXN2), transcript variant beta, mRNA.
KIAA1409	Homo sapiens KIAA1409 (KIAA1409), mRNA.					PANX2	Homo sapiens pannexin 2 (PANX2), mRNA.
KLC1	Homo sapiens kinesin light chain 1 (KLC1), transcript variant 1, mRNA.					PLA2R1	Homo sapiens phospholipase A2 receptor 1, 180kDa (PLA2R1), transcript variant 2, mRNA.
LOC100128100	PREDICTED: Homo sapiens hypothetical protein LOC100128100 (LOC100128100), mRNA.					PPP1R16B	Homo sapiens protein phosphatase 1, regulatory (inhibitor) subunit 16B (PPP1R16B), mRNA.
LOC100128585	PREDICTED: Homo sapiens misc_RNA (LOC100128585), miscRNA.					PPP1R3F	Homo sapiens protein phosphatase 1, regulatory (inhibitor) subunit 3F (PPP1R3F), mRNA.
LOC100129026	PREDICTED: Homo sapiens hypothetical protein LOC100129026 (LOC100129026), mRNA.					PRKCZ	Homo sapiens protein kinase C, zeta (PRKCZ), transcript variant 1, mRNA.
LOC100129186	PREDICTED: Homo sapiens hypothetical protein LOC100129186 (LOC100129186), mRNA.					RAPGEF4	Homo sapiens Rap guanine nucleotide exchange factor (GEF) 4 (RAPGEF4), mRNA.
LOC100130312	PREDICTED: Homo sapiens hypothetical protein LOC100130312 (LOC100130312), mRNA.					RHOT2	Homo sapiens ras homolog gene family, member T2 (RHOT2), nuclear gene encoding mitochondrial protein, mRNA.
LOC100131895	PREDICTED: Homo sapiens hypothetical protein LOC100131895 (LOC100131895), mRNA.					RPH3A	Homo sapiens rabphilin 3A homolog (mouse) (RPH3A), mRNA.
LOC157627	Homo sapiens hypothetical LOC157627 (LOC157627), non-coding RNA.					RPL32	Homo sapiens ribosomal protein L32 (RPL32), transcript variant 3, mRNA.
LOC283767	PREDICTED: Homo sapiens FLJ40198 protein (LOC283767), mRNA.					SCARNA11	Homo sapiens small Cajal body-specific RNA 11 (SCARNA11), guide RNA.
LOC645757	PREDICTED: Homo sapiens hypothetical LOC645757 (LOC645757), mRNA.					SYNGR1	Homo sapiens synaptogyrin 1 (SYNGR1), transcript variant 1a, mRNA.
LOC649944	PREDICTED: Homo sapiens hypothetical protein LOC649944, transcript variant 3 (LOC649944), mRNA.					TMCC2	Homo sapiens transmembrane and coiled-coil domain family 2 (TMCC2), mRNA.
LOC654147	PREDICTED: Homo sapiens similar to oxysterol binding protein-like 6 (LOC654147), mRNA.					TMEM145	Homo sapiens transmembrane protein 145 (TMEM145), mRNA.
MBP	Homo sapiens myelin basic protein (MBP), transcript variant 7, mRNA.					TMEM178	Homo sapiens transmembrane protein 178 (TMEM178), mRNA.
MOBP	Homo sapiens myelin-associated oligodendrocyte basic protein (MOBP), non-coding RNA.					TNK2	Homo sapiens tyrosine kinase, non-receptor, 2 (TNK2), transcript variant 1, mRNA.
MSRB3	Homo sapiens methionine sulfoxide reductase B3 (MSRB3), transcript variant 1, mRNA.					TUBB4	Any of the long, generally straight, hollow tubes of internal diameter 12-15 nm and external diameter 24 nm found in a wide variety of eukaryotic cells; each consists (usually) of 13 protofilaments of polymeric tubulin, staggered in such a manner that the tubulin monomers are arranged in a helical pattern on the microtubular surface, and with the alpha/beta axes of the tubulin subunits parallel t…
NRN1	Homo sapiens neuritin 1 (NRN1), mRNA.					ZNF409	PREDICTED: Homo sapiens zinc finger protein 409 (ZNF409), mRNA.
NRXN1	Homo sapiens neurexin 1 (NRXN1), transcript variant alpha, mRNA.
PAQR6	Homo sapiens progestin and adipoQ receptor family member VI (PAQR6), transcript variant 1, mRNA.
PKP4	Homo sapiens plakophilin 4 (PKP4), transcript variant 1, mRNA.
PRKCZ	Homo sapiens protein kinase C, zeta (PRKCZ), transcript variant 1, mRNA.
RAB3A	Homo sapiens RAB3A, member RAS oncogene family (RAB3A), mRNA.
RASGRF1	Homo sapiens Ras protein-specific guanine nucleotide-releasing factor 1 (RASGRF1), transcript variant 2, mRNA.
RNU4ATAC	Homo sapiens RNA, U4atac small nuclear (U12-dependent splicing) (RNU4ATAC), small nuclear RNA.
ROGDI	Homo sapiens rogdi homolog (Drosophila) (ROGDI), mRNA.
RPH3A	Homo sapiens rabphilin 3A homolog (mouse) (RPH3A), mRNA.
SEPT4	Homo sapiens septin 4 (SEPT4), transcript variant 2, mRNA.
STMN2	Homo sapiens stathmin-like 2 (STMN2), mRNA.
STMN4	Homo sapiens stathmin-like 4 (STMN4), mRNA.
SYNGR1	Homo sapiens synaptogyrin 1 (SYNGR1), transcript variant 1a, mRNA.
TAGLN3	Homo sapiens transgelin 3 (TAGLN3), transcript variant 3, mRNA.
TMEM145	Homo sapiens transmembrane protein 145 (TMEM145), mRNA.
TMEM178	Homo sapiens transmembrane protein 178 (TMEM178), mRNA.
TMX1	Homo sapiens thioredoxin-related transmembrane protein 1 (TMX1), mRNA.
TP53INP2	Homo sapiens tumor protein p53 inducible nuclear protein 2 (TP53INP2), mRNA.
TUBB4	Homo sapiens tubulin, beta 4 (TUBB4), mRNA.
UBD	Homo sapiens ubiquitin D (UBD), mRNA.
ZNF409	PREDICTED: Homo sapiens zinc finger protein 409 (ZNF409), mRNA.
	Homo sapiens cDNA FLJ34274 fis, clone FEBRA2003327
	603072689F1 NIH_MGC_119 Homo sapiens cDNA clone IMAGE:5164342 5, mRNA sequence
	BX463508 Homo sapiens ADULT BRAIN Homo sapiens cDNA clone CS0DN003YA08 3-PRIME, mRNA sequence
	Homo sapiens cDNA FLJ41162 fis, clone BRACE2039600, highly similar to VOLTAGE-GATED POTASSIUM CHANNEL PROTEIN KV3.1
