# Supplementary material for: Key Disease Mechanisms Linked to Alzheimer’s Disease in the Entorhinal Cortex
Source: Int J Mol Sci. 2021 Apr 10;22(8):3915. doi: 10.3390/ijms22083915 (PMC8069371; doi:10.3390/ijms22083915)
Supplement: Supplementary file 1 [file ijms-22-03915-s001.zip › ijms-1169227 supplemental material.v1/Table S2 pathways analysis.xlsx]

## Sheet: Sheet1
Pathways analysis
red: Shared between AD/Healthy and AD/asymptomatic
AD/Healthy analysis					AD/Asymptomatic analysis
Name	Hits	Pval	AdjP		Name	Hits	Pval	AdjP
Chemokine Signaling Pathway	0.0210526	0.00102	0.212		Platelet Activation	4/124	7.48e-05	0.0237
Morphine Addiction	0.032967	0.00133	0.212		Phospholipase D signaling	4/148	0.000149	0.0237
Platelet Activation	0.0241935	0.00323	0.269		Rap1 signaling pathway	4/206	0.000529	0.0561
Estrogen Signaling Pathway	0.0217391	0.00436	0.269		Cholinergic synapse	3/112	0.00118	0.0897
Phospholipase D Signaling	0.0202703	0.00531	0.269		Sphingolipid signaling pathway	3/119	0.00141	0.0897
Retrograde endocanabinoid signaling	0.0202703	0.00531	0.269		Insulin signaling pathway	3/137	0.00211	0.0981
Hippo signaling pathway	0.0194805	0.00593	0.269		Estrogen signaling pathway	3/138	0.00216	0.0981
Regulation of Lipolysis in adipocytes	0.0363636	0.00785	0.307		Adrenergic signaling in cardiomyocytes	3/145	0.00249	0.0988
Endometrial Cancer	0.0344828	0.0087	0.307		Regulation of lipolysis in adipocytes	"2/55"	0.00491	0.17
Longevity Regulating Pathway-multiple species	0.0322581	0.0099	0.315		Chemokine signaling pathway	3/190	0.00533	0.17
Rap1 signaling pathway	0.0145631	0.0132	0.358		Longevity regulating pathway- multiple species	"2/62"	0.0062	0.179
Bacterial invasion of epithelial cells	0.027027	0.0139	0.358		cAMP signaling pathway	3/212	0.00723	0.182
Synaptic vesicle cycle	0.025641	0.0154	0.358		Fc epsilon RI signaling pathway	"2/68"	0.00742	0.182
Taste transduction	0.0240964	0.0173	0.358		Insulin secretion	"2/86"	0.0117	0.262
Insulin secretion	0.0232558	0.0185	0.358		Longevity regulating pathway	"2/89"	0.0125	0.262
Longevity Regulating Pathway	0.0224719	0.0197	0.358		Endocrine resistance	"2/98"	0.015	0.262
GABAergic synapse	0.0224719	0.0197	0.358		Progesterone-mediated oocyte maturation	"2/99"	0.0153	0.262
Circadian entrainment	0.0206186	0.0232	0.358		AGE-RAGE signaling pathway in diabetic complications	2/100	0.0156	0.262
Endocrine Resistance	0.0204082	0.0236	0.358		T cell receptor signaling pathway	2/101	0.0159	0.262
Progesterone-mediated oocyte maturation	0.020202	0.0241	0.358		Chagas disease (America trypanosmiasis)	2/103	0.0165	0.262
AGE-RAGE signaling pathway in diabetic complications	0.02	0.0245	0.358		Insulin resistance	2/108	0.018	0.273
Melanogenesis	0.019802	0.025	0.358		Osteoclast differentiation	2/128	0.0248	0.358
Chagas Disease (American trypanosomiasis)	0.0194175	0.0259	0.358		Dopaminergic synapse	2/131	0.0259	0.358
Insulin resistance	0.0185185	0.0283	0.375		Apelin signaling pathway	2/137	0.0281	0.367
Cholinergic Synapse	0.0178571	0.0303	0.382		Fluid shear stress and atherosclerosis	2/139	0.0289	0.367
Glutamatergic Synapse	0.0175439	0.0313	0.382		Cell adhesion molecules	2/146	0.0316	0.387
Sphingolipid signaling pathway	0.0168067	0.0338	0.396		cGMP-PKG signaling pathway	2/166	0.04	0.471
Pathways in cancer	0.00754717	0.037	0.396		Tuberculosis	2/179	0.0459	0.513
Autophagy-animal	0.015625	0.0386	0.396		Axon guidance	2/181	0.0468	0.513
Dopaminergic synapse	0.0152672	0.0403	0.396
FoxO signaling pathway	0.0151515	0.0409	0.396
Vascular smooth muscle contraction	0.0151515	0.0409	0.396
Apelin signaling pathway	0.0145985	0.0437	0.396
Insulin signaling Pathway	0.0145985	0.0437	0.396
Signaling pathways regulating pluripotency of stem cells	0.0143885	0.0449	0.396
Fluid shear stress and atherosclerosis	0.0143885	0.0449	0.396
Adrenergic signaling in cardiomyocytes	0.0137931	0.0484	0.415
Breast cancer	0.0136054	0.0496	0.415
