# Supplementary material for: Key Disease Mechanisms Linked to Alzheimer’s Disease in the Entorhinal Cortex
Source: Int J Mol Sci. 2021 Apr 10;22(8):3915. doi: 10.3390/ijms22083915 (PMC8069371; doi:10.3390/ijms22083915)
Supplement: Supplementary file 1 [file ijms-22-03915-s001.zip › ijms-1169227 supplemental material.v1/Table S3 TF analysis.xlsx]

## Sheet: Sheet1
Transcription factor analysis
red: Shared between AD/Healthy and AD/asymptomatic
Blue: Shared between the 3 database
green: Shared between 2 database
					AD/Healthy												AD/Asymptomatic
	ENCODE				JASPAR				ChEA				ENCODE				JASPAR				ChEA
Label	Degree	Betweenness		Label	Degree	Betweenness		Label	Degree	Betweenness		Label	Degree	Betweenness		Label	Degree	Betweenness		Label	Degree	Betweenness
EZH2	9	496.32		GATA2	33	1212.11		SOX2	34	975.9		MAZ	10	132.45		GATA2	23	383.91		EGR1	25	267.02
ATF1	8	1198.76		FOXC1	30	959.69		EGR1	29	788.71		GLIS2	9	120.21		FOXC1	21	325.99		SOX2	19	128.72
MAZ	8	823		YY1	23	744.8		STAT3	26	638.18		TFDP1	9	102.12		YY1	14	150.57		AR	19	128.2
TFDP1	7	498.11		FOXL1	18	277.91		POU5F1	26	605.86		SP1	9	92.41		E2F1	14	125.83		SUZ12	18	125.65
GLIS2	7	484.58		NFKB1	15	358.39		AR	26	570.21		ZBTB33	9	92.01		HINFP	13	135.04		REST	18	125.55
SAP30	7	455.41		E2F1	15	263.57		SUZ12	26	509.25		ZFX	9	89.66		NFKB1	13	133.71		POU5F1	16	122.51
PHF8	7	455.41		POU2F2	14	161.35		RUNX1	25	735.57		SMAD5	9	83.7		FOXL1	13	95.23		NANOG	16	112.64
KDM5B	7	455.41		SRF	13	194.17		REST	25	530.97		BCL11B	9	77.58		TFAP2A	12	95.31		MITF	15	86.24
WT1	6	607.65		CREB1	13	189.6		MITF	24	574.82		ZBTB7A	8	106.32		USF2	12	93.38		HNF4A	15	84.53
HIC1	6	557.49		TFAP2A	12	403.03		TP63	23	519.11		EZH2	8	100.6		SP1	9	43.74		RUNX1	14	103.07
SMAD4	6	551.09		NFYA	11	111.73		NANOG	23	412.04		ZEB1	8	66.45		SREBF2	8	56.43		FLI1	14	97.85
KLF8	6	550.49		HINFP	10	174.12		MYC	20	435.19		NRF1	8	56.68		CREB1	8	35.86		TP63	14	76.44
ZNF335	6	406.75		TP53	10	118.22		HNF4A	20	346.39		REST	8	56.39		NFYA	7	31.33		GATA1	13	68.74
REST	6	406.75		PPARG	10	88.6		TP53	18	384.81		HMGN3	8	56.04		HOXA5	7	31.2		RCOR3	12	47.42
ZFP64	6	376.58		STAT3	10	84.8		TCF4	17	210.47		BCL11A	8	50.42		PPARG	7	30.62		STAT3	12	46.08
SUZ12	6	130.98		JUN	9	197.24		MTF2	17	187.58		SUZ12	7	151.31		RELA	6	23.68		FOXP1	11	68.49
ZBTB11	5	676.91		MEF2A	9	76.46		E2F1	16	261.31		ZFP37	7	59.92		STAT1	6	23.61		SETDB1	11	61.82
KLF9	5	513.63		TEAD1	8	66.91		SIN3B	16	256.09		ZNF76	7	54.55		MEF2A	6	23.11		SRY	11	60.67
ZNF76	5	445.88		RELA	7	97.29		SMAD4	16	237.43		ZNF335	7	44.94		NRF1	6	20.72		MYC	11	56.23
GABPA	5	366.24		PRRX2	7	40.88		CREM	16	207.4		PPARG	6	73.92		BRCA1	6	19.58		SIN3B	11	55.11
KLF1	5	343.45		NFIC	7	40.62		TEAD4	15	198.5		HIC1	6	59.87		GATA3	5	22.32		E2F1	11	52.08
ZBTB33	5	333.65		JUND	7	31.9		RCOR3	15	194.53		SAP30	6	46.5		JUND	4	8.55		CREB1	11	50.2
RARA	5	325.28		HNF4A	7	28.05		RUNX2	15	167.15		SP7	6	38.9		TEAD1	4	8.05		TCF4	11	40.78
MXD4	5	292.24		SREBF1	6	121		SMARCA4	14	221.8		IKZF1	6	33.34		USF1	4	5.41		MTF2	11	39.28
ZNF501	5	197.85		SREBF2	6	58.94		GATA1	14	194.51		ZNF2	6	29.4		PRRX2	3	71.38		CREM	10	36.34
SOX13	4	416.93		IRF2	6	58.64		TCF3	14	176.49		ELK1	6	21.24		TP53	3	7.96		SPI1	9	39.76
CCNT2	4	383.59		SP1	6	49.33		SPI1	13	405.94		KLF9	5	70.32		ESR1	3	7.51		TP53	9	37.41
EHMT2	4	345.04		USF2	6	31.08		PPARG	13	191.58		ZBTB26	5	43.29		JUN	3	5.19		SCLY	9	35.12
IRF1	4	317.02		CEBPB	6	29.11		GATA2	13	167.14		HBP1	5	26.73		ZNF354C	3	4.19		SOX9	9	34.62
CREB1	4	307.8		STAT1	5	27.08		YAP1	13	146.27		ZNF580	5	20.22		SPIB	3	3.96		E2F4	9	30.33
USF2	4	290.35		ZNF354C	5	24.21		PPARD	13	143.66		CCNT2	5	19.4		ARID3A	2	3.23		SMAD4	9	25.43
SP1	4	271.69		GATA3	5	22.53		OLIG2	13	129.34		ELF1	5	18.67		PDX1	2	1.81		SMARCA4	8	45.12
GTF2E2	4	271.61		HOXA5	5	20.14		SETDB1	13	126.88		EGR1	4	24.54		CEBPB	2	1.58		BACH1	7	33.13
ZFP2	4	245.8		PRDM1	5	16.12		KDM5B	12	170.33		KLF4	4	20.48						PPARD	7	27.44
MYNN	4	243.99		MAX	4	35.99		CREB1	12	153.04		SIRT6	4	18.23						KDM5B	7	18.01
KLF7	4	240.47		SPIB	4	34.82		FLI1	12	144.87		SMAD4	4	12.4						TCF3	7	14.71
POLR2A	4	229.83		BRCA1	4	15.96		TET1	12	114.14		GATA2	3	58.14						EOMES	6	20.53
HBP1	4	227.44		TFAP2C	4	14.09		TRIM28	12	107.44		ZNF263	3	54.12						KLF4	6	17.5
KLF4	4	218.87		ELK4	4	12.7		TAL1	11	141.22		EHMT2	3	33.17						DMRT1	6	13.06
ZNF584	4	216.85		KLF5	4	10.37		ESR1	11	110.93		EGR2	3	15.29						EZH2	6	10.41
MXD3	4	212.2		NR2F1	4	8.58		EZH2	11	100.66		RXRB	3	14.55						RAD21	5	12.75
BCL11A	4	200.77		FOS	4	7.05		TFCP2L1	10	111.4		NFYC	3	13.93						HOXC9	5	10.12
DMAP1	4	193.75		NRF1	3	9.99		E2F4	10	92.84		ETV4	3	13.08						PPARG	5	9.72
ZNF2	4	189.6		PAX2	3	9.19		JARID2	10	74.36		L3MBTL2	3	10.77						NFE2L2	5	6.89
L3MBTL2	4	186.32		EN1	3	8.29		RNF2	10	69.84		WRNIP1	3	9.62						CCND1	4	9.62
PPARG	4	171.96		USF1	3	8.24		POU3F2	10	62.86		ZNF101	3	7.39						VDR	4	8.26
HMGN3	4	167.75		ESR1	3	4.88		SOX9	9	88.87		ZNF382	3	5.23						DACH1	4	7.98
SP7	4	149.98		RUNX2	3	4.51		FOXA2	9	78.21		SP3	2	19.29						ELK1	4	6.63
SP3	4	132.18		ARID3A	2	6.61		BACH1	9	74.44		CHD1	2	10.37						CEBPD	4	4.01
CHD1	4	127.8		SOX17	2	3.93		NR0B1	9	66.71		RCOR2	2	10.31						ZNF217	4	2.82
ARID4B	4	109.92		E2F6	2	3.7		TFAP2C	9	63.93		SOX5	2	3.28						TFEB	3	6.9
CUX1	3	266.82		HNF1B	2	2.47		ZNF217	9	48.21		PRDM1	2	2.15						FOXP3	3	4.38
KDM5A	3	237.24		FOXA1	2	1.97		SRY	9	41.48		ZNF121	2	2.09						RBPJ	3	3.61
RFXANK	3	227.29		TP63	2	1.95		SALL4	8	59.57										ETS1	3	2.86
ARNT	3	221.94		NKX2-5	2	1.89		SCLY	8	57.82										XRN2	2	1.57
NCOA1	3	221.94		PDX1	2	1.48		DMRT1	8	51.81										KDM5A	2	1.33
ZNF580	3	189.99		NR3C1	2	1.09		MEF2A	7	46.32										AP1S2	2	0.8
SSRP1	3	183.87		NR2C2	2	0.62		ELK1	7	44.67										PAX3	2	0.48
NRF1	3	172.8		REL	1	0		SOX17	7	40.97
ZNF639	3	170.64		SRY	1	0		SMAD3	7	39.43
ZNF384	3	163.69		NOBOX	1	0		EOMES	7	38.32
KLF11	3	163.69		NKX3-2	1	0		EP300	7	37.2
RNF2	3	148.01		ELK1	1	0		CTNNB1	7	33.82
TFE3	3	146.59		EGR1	1	0		KLF4	7	33.22
HDAC1	3	130.08		SOX5	1	0		PRDM14	7	30
NFIL3	3	122.1		SOX10	1	0		YY1	6	35.3
ELF1	3	120.56		E2F4	1	0		DNAJC2	6	34.08
KLF6	3	120.56		NFATC2	1	0		KLF1	6	30.72
ZNF263	3	118.35		FOXA2	1	0		FOXP1	6	30.33
NR2C2	3	111.66		TFCP2L1	1	0		LMO2	6	28.6
DRAP1	3	109.85		NR2E3	1	0		CUX1	6	28.35
GTF2F1	3	109.13		GATA1	1	0		FOXP2	6	26.74
CREM	3	107.71		ELF5	1	0		PBX1	6	25.89
ZEB1	3	107.13						ASH2L	6	24.29
KLF16	3	106.34						ELF5	6	21.01
SMAD5	3	105.38						NFE2L2	6	18.9
SMARCE1	3	105.38						EWSR1	5	32.39
YY1	3	102.5						ESRRB	5	30.07
NCOR1	3	102.32						VDR	5	27.13
MBD1	3	100.13						FOXO3	5	25.03
ZHX2	3	98.21						RCOR1	5	18.78
GATAD1	3	96.15						ARNT	5	18.58
ELK1	3	84.09						SIN3A	5	17.45
ZBTB7A	3	82.11						WT1	5	16.6
ETV4	3	81.94						TFAP2A	5	12.53
ZNF101	3	73.86						JUN	5	10.85
ZNF610	3	63.26						NR3C1	5	10.43
NFRKB	3	61.03						PHC1	5	10.35
ZBTB40	3	59.09						CCND1	4	18.36
ZFP37	3	56.81						HOXC9	4	17.87
BCL11B	3	44.93						GATA4	4	16.22
SP2	3	42.13						MECOM	4	14.44
INSM2	3	34.29						CNOT3	4	14.37
SCRT2	2	253						ZNF281	4	13.84
PRDM10	2	85.4						AHR	4	13.07
EGR1	2	84.8						TCF7L2	4	11.76
IRF4	2	84.8						BMI1	4	11.18
RCOR2	2	84.8						ERG	4	11.09
FOXM1	2	84.8						SMAD2	4	10.68
ZBTB26	2	84.53						NACC1	4	10.42
MCM7	2	84.53						SREBF2	4	10.34
CTCF	2	77.3						NR1I2	4	9.99
SMARCA5	2	75.66						BCL3	4	9.97
E2F5	2	75.66						TCF7	4	8.28
ZNF558	2	74.03						MYBL2	4	7.95
RAD21	2	72.68						DROSHA	4	7.2
ZNF175	2	64.73						RBPJ	4	6.78
ZNF644	2	54.9						RAD21	3	13.55
ZNF366	2	54.53						TFEB	3	12.82
ZNF71	2	51.35						RELA	3	8.73
TEAD3	2	49.5						GFI1B	3	7.59
PKNOX1	2	48.71						FOXM1	3	7.15
PBX2	2	48.16						STAT4	3	7.13
POU5F1	2	48.16						MEIS1	3	7.05
MLLT1	2	45.39						GBX2	3	6.79
ADNP	2	44.51						IRF8	3	6.54
FOXA3	2	44.51						LYL1	3	6.2
ZNF7	2	42.54						ZFX	3	5.81
ZNF24	2	38.03						PAX3	3	5.66
RERE	2	34.88						MYB	3	5
ZNF197	2	34.88						CLOCK	3	4.61
FOSL1	2	34.88						SREBF1	3	3.82
FOXJ2	2	32.96						CTCF	3	3.74
JUND	2	32.96						CEBPB	3	3.52
THRB	2	30.95						TBX5	3	3.48
ZBTB17	2	28.63						EED	3	2.63
NR2F1	2	27.91						ATF3	2	7.4
RXRB	2	27.26						ETS2	2	5.18
ELF3	2	27.26						TTF2	2	4.54
ATF4	2	27.26						XRN2	2	4.19
HDGF	2	24.26						MYCN	2	3.99
SIN3A	2	24.08						DACH1	2	3.73
ZNF324	2	23.76						NFIB	2	2.84
ATF3	2	23.49						PDX1	2	2.76
RFX1	2	23.49						RARG	2	2.59
ZNF623	2	19.11						HSF1	2	1.67
BCOR	2	18.99						SOX11	2	1.62
NR2F6	2	17.47						TBX3	2	1.54
GLIS1	2	14.8						ZFP42	2	1.17
ESRRA	2	14.3						CHD1	2	1.16
ZKSCAN1	2	13.84						CEBPD	2	0.83
MTA1	2	13.82						NUCKS1	2	0.75
SOX5	2	13.65						FOXP3	1	0
GATA2	2	13.45						HOXB4	1	0
ARID1B	2	0						SRF	1	0
PRDM1	1	0						TBP	1	0
SMC3	1	0						ZIC3	1	0
CEBPG	1	0						SMAD1	1	0
TSHZ1	1	0						TAF7L	1	0
ZNF18	1	0						ASXL1	1	0
ZNF264	1	0						DCP1A	1	0
ZNF239	1	0						PADI4	1	0
ZNF146	1	0						PAX6	1	0
SREBF2	1	0						CRX	1	0
MAX	1	0						IRF1	1	0
HCFC1	1	0						NR1H3	1	0
MXI1	1	0						STAT6	1	0
ZNF202	1	0						ESR2	1	0
CBFB	1	0						RCOR2	1	0
TRIM22	1	0						FOXO1	1	0
EGR2	1	0						CDKN2AIP	1	0
BCL6	1	0						NR4A2	1	0
ZHX1	1	0						CHD7	1	0
ZNF207	1	0						ZNF274	1	0
NFIA	1	0						IKZF1	1	0
TARDBP	1	0						BCL11B	1	0
MEF2D	1	0
TAF7	1	0
JUNB	1	0
HDAC8	1	0
POLR2H	1	0
CREB3	1	0
SMARCA4	1	0
SIRT6	1	0
CDC5L	1	0
RBBP5	1	0
ZNF143	1	0
IRF2	1	0
MBD2	1	0
CREB3L1	1	0
STAT1	1	0
HES1	1	0
FOSL2	1	0
RAD51	1	0
RUNX1	1	0
ZNF217	1	0
EBF1	1	0
CTBP2	1	0
ZNF423	1	0
ZNF547	1	0
CBX8	1	0
MYC	1	0
DDX20	1	0
ZFX	1	0
MYBL2	1	0
EP300	1	0
HMBOX1	1	0
HNF4G	1	0
MAFF	1	0
THRAP3	1	0
ZNF512	1	0
MBD4	1	0
TAL1	1	0
GATA1	1	0
ZNF121	1	0
ZNF382	1	0
MNT	1	0
MTA2	1	0
CEBPA	1	0
NFYC	1	0
HMG20B	1	0
TFAP4	1	0
HMG20A	1	0
TGIF2	1	0
FOXK2	1	0
KDM1A	1	0
GATA4	1	0
EED	1	0
