# Supplementary material for: Key Disease Mechanisms Linked to Alzheimer’s Disease in the Entorhinal Cortex
Source: Int J Mol Sci. 2021 Apr 10;22(8):3915. doi: 10.3390/ijms22083915 (PMC8069371; doi:10.3390/ijms22083915)
Supplement: Supplementary file 1 [file ijms-22-03915-s001.zip › ijms-1169227 supplemental material.v1/Table S4 miRNA analysis.xlsx]

## Sheet: Sheet1
miRNA analysis
red: Shared between AD/Healthy and AD/asymptomatic
		AD/Healthy miRNA analysis									AD/Asymptomatic miRNA analysis
	miTarBASE v8.0				TARBASE v8.0					miTarBASE v8.0				TARBASE v8.0
Label	Degree	Betweenness		Label	Degree	Betweenness			Label	Degree	Betweenness		Label	Degree	Betweenness
hsa-mir-335-5p	9	19321		hsa-mir-124-3p	23	5142.29			hsa-mir-335-5p	5	254.52		hsa-mir-146a-5p	14	425.8
hsa-mir-26b-5p	9	17106.3		hsa-mir-27a-3p	22	4202.28			hsa-mir-17-5p	4	258.75		hsa-mir-27a-3p	14	416.07
hsa-mir-124-3p	5	18292.5		hsa-mir-1-3p	19	3463.75			hsa-mir-20b-5p	4	238.92		hsa-mir-124-3p	11	238.07
hsa-mir-16-5p	5	14847		hsa-mir-16-5p	16	3407.31			hsa-mir-106b-5p	4	173.85		hsa-mir-1-3p	11	228.41
hsa-mir-192-5p	5	9496.02		hsa-mir-146a-5p	16	2473.61			hsa-mir-574-5p	4	88.66		hsa-mir-34a-5p	9	167.49
hsa-mir-215-5p	4	5152.65		hsa-mir-34a-5p	15	2802.35			hsa-mir-192-5p	3	221.79		hsa-mir-1343-3p	9	142.61
hsa-mir-6134	3	9901.31		hsa-mir-374a-5p	13	2382.19			hsa-mir-423-5p	3	159.64		hsa-mir-16-5p	8	123.33
hsa-mir-548aw	3	7648.61		hsa-mir-101-3p	12	1861.64			hsa-mir-6134	3	119.37		hsa-mir-218-5p	7	145.82
hsa-mir-128-3p	3	7308.44		hsa-mir-107	12	1628.6			hsa-mir-765	3	113.25		hsa-mir-29c-3p	7	118.63
hsa-mir-1207-5p	3	5267.25		hsa-mir-26b-5p	12	1000.5			hsa-mir-1207-5p	3	110.97		hsa-mir-101-3p	7	116.84
hsa-mir-4763-3p	3	5267.25		hsa-mir-195-5p	11	1491.84			hsa-mir-223-5p	3	94.67		hsa-mir-128-3p	7	114.81
hsa-mir-20b-5p	3	5159.91		hsa-mir-147a	11	1125.1			hsa-mir-26b-5p	3	90.68		hsa-let-7d-5p	7	104.52
hsa-mir-765	3	4602.5		hsa-mir-93-5p	10	1965.79			hsa-mir-106a-5p	3	79.74		hsa-mir-155-5p	7	76.25
hsa-mir-6826-3p	3	4031.69		hsa-mir-155-5p	10	1922.29			hsa-mir-16-5p	3	72.12		hsa-mir-19a-3p	6	84.06
hsa-mir-197-3p	3	3509.2		hsa-mir-129-2-3p	10	1566.33			hsa-mir-6849-3p	3	65.38		hsa-let-7b-5p	6	71.54
hsa-mir-548g-5p	3	3206.78		hsa-mir-15a-5p	10	1111.71			hsa-mir-4695-5p	2	121.66		hsa-mir-374a-5p	6	51.96
hsa-mir-548x-5p	3	3206.78		hsa-mir-17-5p	9	2104.57			hsa-mir-5089-5p	2	109.46		hsa-mir-22-3p	5	76.45
hsa-mir-548aj-5p	3	3206.78		hsa-mir-218-5p	9	1564.89			hsa-mir-3127-3p	2	108.48		hsa-mir-24-3p	5	63.09
hsa-mir-548f-5p	3	3206.78		hsa-mir-26a-5p	9	1341.92			hsa-mir-92a-3p	2	85.34		hsa-mir-23b-3p	5	58.87
hsa-mir-331-3p	3	2444.05		hsa-mir-128-3p	9	941.9			hsa-mir-3919	2	83.34		hsa-mir-107	5	55.42
hsa-mir-15a-5p	3	2035		hsa-mir-15b-5p	9	861.26			hsa-mir-15a-5p	2	76.2		hsa-mir-103a-3p	5	54.41
hsa-mir-574-5p	3	1227.61		hsa-mir-7-5p	9	784.5			hsa-mir-527	2	75.93		hsa-mir-15a-5p	5	43.21
hsa-mir-6867-5p	3	1227.61		hsa-mir-20a-5p	8	1383.62			hsa-mir-181a-5p	2	72		hsa-mir-195-5p	5	42.75
hsa-mir-1225-3p	2	9995.82		hsa-mir-181a-5p	8	1139.13			hsa-mir-124-3p	2	72		hsa-mir-129-2-3p	5	40.97
hsa-mir-3124-3p	2	8528.71		hsa-mir-210-3p	8	1110.43			hsa-mir-6826-3p	2	72		hsa-mir-191-5p	5	40.75
hsa-mir-4642	2	5592.7		hsa-mir-23b-3p	8	1023.8			hsa-mir-939-5p	2	65.89		hsa-mir-335-5p	5	40.33
hsa-mir-6072	2	5087.29		hsa-mir-182-5p	8	939.18			hsa-mir-652-3p	2	60.19		hsa-mir-1913	5	38.13
hsa-mir-6891-3p	2	5087.29		hsa-mir-27b-3p	8	871.85			hsa-mir-766-3p	2	59.93		hsa-mir-93-5p	5	37.42
hsa-mir-125b-5p	2	4923.7		hsa-mir-103a-3p	8	805.97			hsa-mir-6087	2	51.78		hsa-mir-424-5p	5	35.16
hsa-mir-132-3p	2	4836.78		hsa-mir-335-5p	8	464.3			hsa-let-7b-5p	2	48.81		hsa-mir-17-5p	5	34.73
hsa-mir-5582-3p	2	4017.06		hsa-mir-365a-3p	7	1196.73			hsa-mir-5197-3p	2	47.35		hsa-mir-148b-3p	5	28.6
hsa-mir-93-5p	2	3805.85		hsa-mir-106b-5p	7	1191.94			hsa-mir-320a	2	45.62		hsa-mir-20a-5p	4	40.45
hsa-mir-106b-5p	2	3805.85		hsa-mir-424-5p	7	956.29			hsa-mir-375	2	45.4		hsa-mir-149-5p	4	35.65
hsa-mir-29b-1-5p	2	3325		hsa-mir-20b-5p	7	811.44			hsa-mir-423-3p	2	44.22		hsa-mir-497-5p	4	31.37
hsa-mir-519d-3p	2	3249.62		hsa-mir-1343-3p	7	627.63			hsa-mir-3124-3p	2	38.9		hsa-mir-22-5p	4	30.23
hsa-mir-877-3p	2	3080.95		hsa-mir-194-5p	7	526.36			hsa-mir-30c-5p	2	38.34		hsa-mir-135a-5p	4	29.17
hsa-mir-6881-3p	2	3080.95		hsa-mir-29c-3p	7	501.46			hsa-mir-5193	2	35.36		hsa-mir-495-3p	4	27.97
hsa-mir-144-3p	2	3027.45		hsa-let-7b-5p	7	416.02			hsa-mir-6778-3p	2	35.16		hsa-mir-210-3p	4	27.34
hsa-mir-4760-5p	2	3027.45		hsa-mir-10b-5p	7	414.6			hsa-mir-6716-5p	2	30.41		hsa-let-7a-5p	4	26.68
hsa-mir-8061	2	3027.45		hsa-mir-203a-3p	7	290.04			hsa-mir-4467	2	28.98		hsa-mir-29a-3p	4	26.08
hsa-mir-527	2	2624.03		hsa-mir-497-5p	6	511.45			hsa-mir-5698	2	28.26		hsa-mir-98-5p	4	21.19
hsa-mir-518a-5p	2	2624.03		hsa-mir-31-5p	6	491.27			hsa-mir-103a-3p	2	16.21		hsa-mir-147a	4	20.37
hsa-mir-548as-3p	2	2542.37		hsa-mir-369-3p	6	456.06			hsa-mir-24-3p	2	15.22		hsa-mir-10b-5p	4	16.49
hsa-mir-5001-3p	2	2502.84		hsa-mir-23a-3p	6	417.87			hsa-mir-147a	2	7.09		hsa-mir-1306-5p	3	24.3
hsa-mir-1-3p	2	2470.56		hsa-mir-139-5p	6	348.57			hsa-mir-128-3p	2	6.19		hsa-mir-2467-5p	3	23.97
hsa-mir-212-3p	2	2293.71		hsa-mir-19a-3p	6	305.02							hsa-mir-125a-5p	3	20.93
hsa-mir-6749-3p	2	2229.07		hsa-mir-19b-3p	6	305.02							hsa-mir-3943	3	18.76
hsa-mir-6865-3p	2	2229.07		hsa-mir-9-3p	6	262.63							hsa-mir-484	3	18.34
hsa-mir-513b-3p	2	2181.94		hsa-mir-137	6	228.33							hsa-mir-221-5p	3	17.87
hsa-mir-130b-5p	2	2154.85		hsa-mir-522-5p	6	226.25							hsa-mir-138-5p	3	17.57
hsa-mir-374a-5p	2	2009.92		hsa-mir-149-5p	5	640.2							hsa-mir-26a-5p	3	15.71
hsa-mir-374b-5p	2	2009.92		hsa-mir-365b-3p	5	615.48							hsa-mir-671-5p	3	14.74
hsa-mir-6795-3p	2	1830.79		hsa-mir-30a-3p	5	533.79							hsa-mir-375	3	14.48
hsa-mir-6887-3p	2	1830.79		hsa-mir-30e-3p	5	533.79							hsa-mir-369-3p	3	14.41
hsa-mir-3909	2	1764.08		hsa-mir-671-5p	5	476.63							hsa-mir-26b-5p	3	12.8
hsa-mir-6852-3p	2	1764.08		hsa-mir-21-3p	5	430.36							hsa-mir-224-5p	3	12.34
hsa-mir-5010-3p	2	1703.41		hsa-mir-135a-5p	5	368.17							hsa-mir-203a-3p	3	11.28
hsa-mir-7854-3p	2	1656.66		hsa-mir-495-3p	5	289.14							hsa-mir-574-5p	3	10.66
hsa-mir-1323	2	1641.33		hsa-let-7c-5p	5	206.04							hsa-mir-221-3p	3	9.58
hsa-mir-548o-3p	2	1641.33		hsa-mir-192-5p	5	107.8							hsa-mir-192-5p	3	6.82
hsa-mir-374a-3p	2	1603.65		hsa-mir-221-3p	5	68.1							hsa-mir-769-3p	2	7.77
hsa-mir-17-5p	2	1537.83		hsa-mir-181c-5p	4	407.62							hsa-mir-5581-3p	2	6.46
hsa-mir-20a-5p	2	1537.83		hsa-mir-132-3p	4	323.06							hsa-mir-106b-3p	2	6.17
hsa-mir-218-5p	2	1442.68		hsa-mir-122-5p	4	278.79							hsa-mir-1292-5p	2	4.25
hsa-mir-636	2	1286.65		hsa-mir-9-5p	4	258.25							hsa-mir-122-5p	2	4.23
hsa-mir-3689d	2	1286.65		hsa-let-7d-5p	4	246.1							hsa-mir-423-3p	2	4.05
hsa-mir-5186	2	1286.65		hsa-mir-196a-5p	4	245.44							hsa-mir-320a	2	4.04
hsa-mir-6851-5p	2	1286.65		hsa-mir-484	4	233.65
hsa-mir-182-5p	2	1092.72		hsa-mir-22-3p	4	232.53
hsa-mir-7-5p	2	1074.05		hsa-mir-138-5p	4	222.36
hsa-mir-103a-3p	2	1046.45		hsa-mir-205-5p	4	213.66
hsa-mir-107	2	1046.45		hsa-mir-224-5p	4	198.17
hsa-mir-205-3p	2	1046.45		hsa-mir-148b-3p	4	192.28
hsa-mir-2113	2	1046.45		hsa-mir-24-3p	4	164.04
hsa-mir-15b-5p	2	1036.6		hsa-mir-126-5p	4	163.63
hsa-mir-195-5p	2	1036.6		hsa-mir-30b-5p	4	159.45
hsa-mir-424-5p	2	1036.6		hsa-mir-30c-5p	4	159.45
hsa-mir-497-5p	2	1036.6		hsa-mir-338-3p	4	144.69
hsa-mir-545-3p	2	1036.6		hsa-mir-425-5p	4	125.75
hsa-mir-6838-5p	2	1036.6		hsa-let-7a-5p	4	111
hsa-mir-106a-5p	2	991.42		hsa-let-7f-5p	4	111
hsa-mir-4419a	2	991.42		hsa-let-7g-5p	4	111
hsa-mir-4510	2	991.42		hsa-let-7i-5p	4	111
hsa-mir-6127	2	991.42		hsa-mir-98-5p	4	111
hsa-mir-6129	2	991.42		hsa-mir-941	4	92.24
hsa-mir-6130	2	991.42		hsa-mir-375	4	88.63
hsa-mir-6133	2	991.42		hsa-mir-200b-3p	4	87.68
hsa-mir-503-5p	2	954.72		hsa-mir-361-5p	4	84.79
hsa-mir-646	2	954.72		hsa-mir-574-5p	4	67.19
hsa-mir-4524a-5p	2	954.72		hsa-mir-30d-3p	3	213.64
hsa-mir-4524b-5p	2	954.72		hsa-mir-145-5p	3	206.14
hsa-mir-27a-3p	2	940.6		hsa-mir-505-3p	3	187.92
hsa-mir-27b-3p	2	940.6		hsa-mir-181b-5p	3	181.33
hsa-mir-6783-5p	2	920.6		hsa-mir-181d-5p	3	181.33
hsa-mir-223-5p	2	888.48		hsa-mir-548d-3p	3	180.14
hsa-mir-302a-3p	2	873.68		hsa-mir-151a-3p	3	165.57
hsa-mir-302b-3p	2	873.68		hsa-mir-92a-3p	3	161.67
hsa-mir-302c-3p	2	873.68		hsa-mir-106a-5p	3	139.01
hsa-mir-302d-3p	2	873.68		hsa-mir-130b-5p	3	132.05
hsa-mir-372-3p	2	873.68		hsa-mir-148a-3p	3	132.05
hsa-mir-373-3p	2	873.68		hsa-mir-25-3p	3	131.4
hsa-mir-520e	2	873.68		hsa-mir-629-5p	3	122.86
hsa-mir-520a-3p	2	873.68		hsa-mir-29a-3p	3	118.23
hsa-mir-520b	2	873.68		hsa-mir-29b-3p	3	118.23
hsa-mir-520c-3p	2	873.68		hsa-mir-221-5p	3	117.73
hsa-mir-520d-3p	2	873.68		hsa-mir-452-5p	3	112.69
hsa-mir-302e	2	873.68		hsa-mir-320a	3	111.31
hsa-mir-1468-3p	2	873.68		hsa-mir-17-3p	3	102.59
hsa-mir-6869-5p	2	873.68		hsa-mir-342-3p	3	99.47
hsa-mir-8485	2	839.41		hsa-mir-376a-5p	3	97.01
hsa-mir-375	2	682.25		hsa-mir-196b-5p	3	90.28
hsa-mir-485-5p	2	682.25		hsa-mir-96-5p	3	83.23
hsa-mir-665	2	682.25		hsa-mir-183-5p	3	81.34
hsa-mir-940	2	682.25		hsa-mir-520c-3p	3	81.15
hsa-mir-1827	2	682.25		hsa-mir-939-5p	3	74.51
hsa-mir-3929	2	682.25		hsa-mir-186-5p	3	72.07
hsa-mir-4478	2	682.25		hsa-mir-1296-5p	3	66.51
hsa-mir-4419b	2	682.25		hsa-mir-3157-5p	3	52.79
hsa-mir-4649-3p	2	682.25		hsa-mir-485-3p	3	52.45
hsa-mir-6808-5p	2	682.25		hsa-mir-302a-3p	3	51.58
hsa-mir-6884-5p	2	682.25		hsa-mir-27a-5p	3	31.61
hsa-mir-6893-5p	2	682.25		hsa-let-7e-5p	3	30.2
hsa-mir-7160-5p	2	682.25		hsa-mir-345-5p	3	22.03
hsa-mir-21-5p	2	680.83		hsa-mir-212-3p	3	17.75
hsa-mir-127-5p	2	669		hsa-mir-876-5p	2	93.16
hsa-mir-4666a-5p	2	660.8		hsa-mir-21-5p	2	75.33
hsa-mir-3679-3p	2	576.81		hsa-mir-545-3p	2	72.5
hsa-mir-34a-5p	2	472.94		hsa-mir-548an	2	72.5
hsa-mir-6817-3p	2	379.11		hsa-mir-126-3p	2	71.51
hsa-mir-6873-3p	2	379.11		hsa-mir-320b	2	66.84
hsa-mir-7110-3p	2	379.11		hsa-mir-320c	2	66.84
hsa-mir-3153	2	344.15		hsa-mir-320d	2	66.84
hsa-mir-6733-5p	2	344.15		hsa-mir-5690	2	66.84
hsa-mir-6739-5p	2	344.15		hsa-mir-374a-3p	2	66.61
hsa-mir-122-5p	2	317.57		hsa-mir-24-2-5p	2	66.61
hsa-mir-4455	2	196.29		hsa-mir-1246	2	65.98
hsa-mir-6818-5p	2	99.08		hsa-mir-4326	2	65.98
hsa-let-7b-5p	1	0		hsa-mir-576-3p	2	65.98
hsa-let-7c-5p	1	0		hsa-mir-519d-3p	2	65.8
hsa-mir-19a-3p	1	0		hsa-mir-148a-5p	2	60.81
hsa-mir-19b-3p	1	0		hsa-mir-92b-3p	2	58.83
hsa-mir-24-3p	1	0		hsa-mir-374b-5p	2	58.83
hsa-mir-25-3p	1	0		hsa-mir-152-3p	2	58.83
hsa-mir-28-5p	1	0		hsa-mir-378a-5p	2	58.83
hsa-mir-29a-3p	1	0		hsa-mir-455-5p	2	54.17
hsa-mir-30a-3p	1	0		hsa-mir-222-5p	2	54.11
hsa-mir-32-5p	1	0		hsa-mir-935	2	54.11
hsa-mir-92a-3p	1	0		hsa-mir-4742-3p	2	51.16
hsa-mir-101-3p	1	0		hsa-mir-130a-3p	2	51.14
hsa-mir-29b-3p	1	0		hsa-mir-452-3p	2	48.33
hsa-mir-196a-5p	1	0		hsa-mir-33a-3p	2	42.84
hsa-mir-199a-5p	1	0		hsa-mir-1254	2	42.08
hsa-mir-129-5p	1	0		hsa-mir-92a-1-5p	2	42.04
hsa-mir-30c-5p	1	0		hsa-mir-485-5p	2	40.61
hsa-mir-147a	1	0		hsa-mir-324-5p	2	40.35
hsa-mir-181a-5p	1	0		hsa-mir-1270	2	39.57
hsa-mir-181b-5p	1	0		hsa-mir-143-3p	2	38.62
hsa-mir-181c-5p	1	0		hsa-mir-200c-5p	2	37.95
hsa-mir-204-5p	1	0		hsa-mir-2355-3p	2	36.51
hsa-mir-211-5p	1	0		hsa-mir-520f-3p	2	36.3
hsa-mir-214-3p	1	0		hsa-mir-3176	2	35.8
hsa-mir-216a-5p	1	0		hsa-mir-3065-3p	2	32.27
hsa-mir-221-3p	1	0		hsa-mir-125b-2-3p	2	28.99
hsa-mir-222-3p	1	0		hsa-mir-376c-3p	2	28.33
hsa-mir-130a-3p	1	0		hsa-mir-193b-3p	2	27.3
hsa-mir-137	1	0		hsa-mir-550a-3-5p	2	26.75
hsa-mir-138-5p	1	0		hsa-mir-216a-5p	2	26.18
hsa-mir-140-5p	1	0		hsa-mir-582-5p	2	25.86
hsa-mir-145-5p	1	0		hsa-mir-185-5p	2	25.45
hsa-mir-136-5p	1	0		hsa-mir-219a-5p	2	25.32
hsa-mir-149-5p	1	0		hsa-mir-193a-3p	2	23.6
hsa-mir-150-5p	1	0		hsa-mir-423-3p	2	23.6
hsa-mir-190a-5p	1	0		hsa-mir-873-5p	2	22.54
hsa-mir-194-5p	1	0		hsa-mir-346	2	21.79
hsa-mir-320a	1	0		hsa-mir-4793-3p	2	21.54
hsa-mir-29c-3p	1	0		hsa-mir-125a-5p	2	21.39
hsa-mir-302a-5p	1	0		hsa-mir-125b-5p	2	21.39
hsa-mir-301a-3p	1	0		hsa-mir-501-3p	2	20.91
hsa-mir-130b-3p	1	0		hsa-mir-502-3p	2	20.91
hsa-mir-30e-3p	1	0		hsa-mir-302b-3p	2	19.78
hsa-mir-361-5p	1	0		hsa-mir-302c-3p	2	19.78
hsa-mir-376c-3p	1	0		hsa-mir-302d-3p	2	19.78
hsa-mir-369-3p	1	0		hsa-mir-186-3p	2	19.25
hsa-mir-342-3p	1	0		hsa-mir-30a-5p	2	19.14
hsa-mir-337-3p	1	0		hsa-mir-744-5p	2	18.74
hsa-mir-338-3p	1	0		hsa-mir-140-5p	2	18.28
hsa-mir-384	1	0		hsa-mir-454-3p	2	18.28
hsa-mir-423-3p	1	0		hsa-mir-429	2	18.28
hsa-mir-449a	1	0		hsa-mir-136-3p	2	17.94
hsa-mir-329-3p	1	0		hsa-mir-940	2	17.28
hsa-mir-451a	1	0		hsa-mir-503-5p	2	15.25
hsa-mir-452-3p	1	0		hsa-mir-3619-5p	2	14.9
hsa-mir-483-3p	1	0		hsa-mir-3180-3p	2	14.83
hsa-mir-146b-5p	1	0		hsa-mir-362-3p	2	12.59
hsa-mir-202-5p	1	0		hsa-mir-30d-5p	2	11.2
hsa-mir-493-5p	1	0		hsa-mir-511-5p	2	9.78
hsa-mir-181d-5p	1	0		hsa-mir-153-3p	2	9.3
hsa-mir-498	1	0		hsa-mir-27b-5p	2	8.04
hsa-mir-515-5p	1	0		hsa-mir-1913	2	6.72
hsa-mir-519e-5p	1	0		hsa-mir-373-3p	2	4.88
hsa-mir-520f-3p	1	0		hsa-mir-301a-3p	1	0
hsa-mir-519c-3p	1	0		hsa-mir-130b-3p	1	0
hsa-mir-526b-3p	1	0		hsa-mir-301b-3p	1	0
hsa-mir-519b-3p	1	0		hsa-mir-4524a-5p	1	0
hsa-mir-520g-3p	1	0		hsa-mir-5094	1	0
hsa-mir-520h	1	0		hsa-let-7a-3p	1	0
hsa-mir-519a-3p	1	0		hsa-let-7f-2-3p	1	0
hsa-mir-18a-3p	1	0		hsa-mir-144-5p	1	0
hsa-mir-544a	1	0		hsa-mir-18a-3p	1	0
hsa-mir-92b-3p	1	0		hsa-mir-324-3p	1	0
hsa-mir-556-5p	1	0		hsa-mir-510-5p	1	0
hsa-mir-567	1	0		hsa-mir-512-5p	1	0
hsa-mir-569	1	0		hsa-mir-625-3p	1	0
hsa-mir-575	1	0		hsa-mir-660-5p	1	0
hsa-mir-548a-3p	1	0		hsa-mir-873-3p	1	0
hsa-mir-548b-3p	1	0		hsa-mir-924	1	0
hsa-mir-592	1	0		hsa-mir-92a-2-5p	1	0
hsa-mir-595	1	0		hsa-mir-222-3p	1	0
hsa-mir-599	1	0		hsa-mir-1301-3p	1	0
hsa-mir-600	1	0		hsa-mir-34c-5p	1	0
hsa-mir-603	1	0		hsa-mir-3662	1	0
hsa-mir-604	1	0		hsa-mir-4328	1	0
hsa-mir-612	1	0		hsa-mir-627-5p	1	0
hsa-mir-616-5p	1	0		hsa-let-7d-3p	1	0
hsa-mir-548c-3p	1	0		hsa-mir-433-3p	1	0
hsa-mir-617	1	0		hsa-mir-28-5p	1	0
hsa-mir-625-5p	1	0		hsa-mir-708-5p	1	0
hsa-mir-629-3p	1	0		hsa-mir-671-3p	1	0
hsa-mir-635	1	0		hsa-mir-191-5p	1	0
hsa-mir-638	1	0		hsa-mir-147b	1	0
hsa-mir-647	1	0		hsa-mir-1207-5p	1	0
hsa-mir-548d-3p	1	0		hsa-mir-146b-3p	1	0
hsa-mir-663a	1	0		hsa-mir-3157-3p	1	0
hsa-mir-655-3p	1	0		hsa-mir-590-3p	1	0
hsa-mir-363-5p	1	0		hsa-mir-874-3p	1	0
hsa-mir-376a-5p	1	0		hsa-mir-502-5p	1	0
hsa-mir-542-3p	1	0		hsa-mir-301a-5p	1	0
hsa-mir-454-3p	1	0		hsa-mir-3943	1	0
hsa-mir-766-3p	1	0		hsa-mir-382-5p	1	0
hsa-mir-770-5p	1	0		hsa-mir-372-3p	1	0
hsa-mir-297	1	0		hsa-mir-10a-5p	1	0
hsa-mir-15a-3p	1	0		hsa-mir-1271-5p	1	0
hsa-mir-21-3p	1	0		hsa-mir-142-3p	1	0
hsa-mir-32-3p	1	0		hsa-mir-4317	1	0
hsa-mir-93-3p	1	0		hsa-mir-192-3p	1	0
hsa-mir-192-3p	1	0		hsa-mir-224-3p	1	0
hsa-mir-30d-3p	1	0		hsa-mir-2278	1	0
hsa-mir-214-5p	1	0		hsa-mir-2355-5p	1	0
hsa-mir-124-5p	1	0		hsa-mir-3200-5p	1	0
hsa-mir-140-3p	1	0		hsa-mir-326	1	0
hsa-mir-141-5p	1	0		hsa-mir-34c-3p	1	0
hsa-mir-149-3p	1	0		hsa-mir-3609	1	0
hsa-mir-188-3p	1	0		hsa-mir-4429	1	0
hsa-mir-362-3p	1	0		hsa-mir-519a-3p	1	0
hsa-mir-377-5p	1	0		hsa-mir-519a-5p	1	0
hsa-mir-379-3p	1	0		hsa-mir-519c-3p	1	0
hsa-mir-323a-5p	1	0		hsa-mir-548n	1	0
hsa-mir-335-3p	1	0		hsa-mir-548o-3p	1	0
hsa-mir-423-5p	1	0		hsa-mir-551b-3p	1	0
hsa-mir-486-3p	1	0		hsa-mir-432-5p	1	0
hsa-mir-490-5p	1	0		hsa-mir-504-5p	1	0
hsa-mir-146b-3p	1	0		hsa-let-7a-2-3p	1	0
hsa-mir-193b-5p	1	0		hsa-mir-105-5p	1	0
hsa-mir-508-5p	1	0		hsa-mir-148b-5p	1	0
hsa-mir-455-3p	1	0		hsa-mir-181a-2-3p	1	0
hsa-mir-550a-5p	1	0		hsa-mir-190a-5p	1	0
hsa-mir-616-3p	1	0		hsa-mir-1976	1	0
hsa-mir-629-5p	1	0		hsa-mir-199a-3p	1	0
hsa-mir-411-3p	1	0		hsa-mir-217	1	0
hsa-mir-450b-5p	1	0		hsa-mir-24-1-5p	1	0
hsa-mir-874-3p	1	0		hsa-mir-299-3p	1	0
hsa-mir-891b	1	0		hsa-mir-30c-2-3p	1	0
hsa-mir-708-3p	1	0		hsa-mir-380-5p	1	0
hsa-mir-190b	1	0		hsa-mir-410-3p	1	0
hsa-mir-873-5p	1	0		hsa-mir-4452	1	0
hsa-mir-301b-3p	1	0		hsa-mir-450a-5p	1	0
hsa-mir-935	1	0		hsa-mir-450b-5p	1	0
hsa-mir-938	1	0		hsa-mir-493-5p	1	0
hsa-mir-939-5p	1	0		hsa-mir-513b-5p	1	0
hsa-mir-944	1	0		hsa-mir-615-3p	1	0
hsa-mir-1226-3p	1	0		hsa-mir-624-5p	1	0
hsa-mir-1228-5p	1	0		hsa-mir-675-5p	1	0
hsa-mir-1233-3p	1	0		hsa-mir-766-3p	1	0
hsa-mir-1236-3p	1	0		hsa-mir-339-5p	1	0
hsa-mir-1301-3p	1	0		hsa-mir-3177-5p	1	0
hsa-mir-1202	1	0		hsa-mir-1271-3p	1	0
hsa-mir-548e-3p	1	0		hsa-mir-1306-3p	1	0
hsa-mir-1285-3p	1	0		hsa-mir-18a-5p	1	0
hsa-mir-1287-5p	1	0		hsa-mir-18b-5p	1	0
hsa-mir-1293	1	0		hsa-mir-3657	1	0
hsa-mir-1294	1	0		hsa-mir-449a	1	0
hsa-mir-1303	1	0		hsa-mir-450a-1-3p	1	0
hsa-mir-548f-3p	1	0		hsa-mir-548ab	1	0
hsa-mir-1253	1	0		hsa-mir-548b-5p	1	0
hsa-mir-1255a	1	0		hsa-mir-548j-5p	1	0
hsa-mir-1256	1	0		hsa-mir-550a-3p	1	0
hsa-mir-1260a	1	0		hsa-mir-550a-5p	1	0
hsa-mir-1272	1	0		hsa-mir-576-5p	1	0
hsa-mir-1275	1	0		hsa-mir-585-3p	1	0
hsa-mir-302f	1	0		hsa-mir-592	1	0
hsa-mir-548p	1	0		hsa-mir-642a-5p	1	0
hsa-mir-1255b-5p	1	0		hsa-mir-942-5p	1	0
hsa-mir-1321	1	0		hsa-mir-377-3p	1	0
hsa-mir-1908-5p	1	0		hsa-mir-28-3p	1	0
hsa-mir-1909-3p	1	0		hsa-mir-34b-5p	1	0
hsa-mir-1910-5p	1	0		hsa-mir-4523	1	0
hsa-mir-2054	1	0		hsa-mir-4726-3p	1	0
hsa-mir-761	1	0		hsa-mir-548b-3p	1	0
hsa-mir-2277-3p	1	0		hsa-mir-548f-3p	1	0
hsa-mir-2682-3p	1	0		hsa-mir-548g-3p	1	0
hsa-mir-3117-3p	1	0		hsa-mir-548z	1	0
hsa-mir-3138	1	0		hsa-mir-589-3p	1	0
hsa-mir-3141	1	0		hsa-mir-618	1	0
hsa-mir-3148	1	0		hsa-mir-641	1	0
hsa-mir-3150a-3p	1	0		hsa-mir-124-5p	1	0
hsa-mir-3161	1	0		hsa-mir-125a-3p	1	0
hsa-mir-3163	1	0		hsa-mir-130a-5p	1	0
hsa-mir-1260b	1	0		hsa-mir-1914-3p	1	0
hsa-mir-3169	1	0		hsa-mir-34a-3p	1	0
hsa-mir-1193	1	0		hsa-mir-3689a-5p	1	0
hsa-mir-3174	1	0		hsa-mir-3689b-5p	1	0
hsa-mir-3175	1	0		hsa-mir-5100	1	0
hsa-mir-3178	1	0		hsa-mir-628-5p	1	0
hsa-mir-3179	1	0		hsa-mir-4786-3p	1	0
hsa-mir-3180-5p	1	0		hsa-mir-489-3p	1	0
hsa-mir-3180-3p	1	0		hsa-mir-539-5p	1	0
hsa-mir-3184-5p	1	0		hsa-mir-141-5p	1	0
hsa-mir-3065-5p	1	0		hsa-mir-99b-5p	1	0
hsa-mir-3190-5p	1	0		hsa-mir-1225-5p	1	0
hsa-mir-3196	1	0		hsa-mir-1299	1	0
hsa-mir-548x-3p	1	0		hsa-mir-134-5p	1	0
hsa-mir-4295	1	0		hsa-mir-138-2-3p	1	0
hsa-mir-4301	1	0		hsa-mir-149-3p	1	0
hsa-mir-4303	1	0		hsa-mir-197-5p	1	0
hsa-mir-4314	1	0		hsa-mir-20a-3p	1	0
hsa-mir-4320	1	0		hsa-mir-296-3p	1	0
hsa-mir-4252	1	0		hsa-mir-30b-3p	1	0
hsa-mir-4267	1	0		hsa-mir-331-5p	1	0
hsa-mir-4262	1	0		hsa-mir-3613-5p	1	0
hsa-mir-4272	1	0		hsa-mir-423-5p	1	0
hsa-mir-4276	1	0		hsa-mir-4511	1	0
hsa-mir-4279	1	0		hsa-mir-561-3p	1	0
hsa-mir-4287	1	0		hsa-mir-657	1	0
hsa-mir-4291	1	0		hsa-mir-133a-3p	1	0
hsa-mir-2277-5p	1	0		hsa-mir-214-3p	1	0
hsa-mir-3607-3p	1	0		hsa-mir-3615	1	0
hsa-mir-3609	1	0		hsa-mir-5010-3p	1	0
hsa-mir-3613-3p	1	0		hsa-mir-505-5p	1	0
hsa-mir-3619-5p	1	0		hsa-mir-744-3p	1	0
hsa-mir-3620-3p	1	0		hsa-mir-296-5p	1	0
hsa-mir-3622b-5p	1	0		hsa-mir-29a-5p	1	0
hsa-mir-3650	1	0		hsa-mir-3619-3p	1	0
hsa-mir-1273e	1	0		hsa-mir-10a-3p	1	0
hsa-mir-3666	1	0		hsa-mir-129-5p	1	0
hsa-mir-3675-3p	1	0		hsa-mir-135b-5p	1	0
hsa-mir-3681-5p	1	0		hsa-mir-15a-3p	1	0
hsa-mir-3681-3p	1	0		hsa-mir-183-3p	1	0
hsa-mir-3682-3p	1	0		hsa-mir-200c-3p	1	0
hsa-mir-3685	1	0		hsa-mir-22-5p	1	0
hsa-mir-3691-5p	1	0		hsa-mir-29b-2-5p	1	0
hsa-mir-3180	1	0		hsa-mir-3065-5p	1	0
hsa-mir-3919	1	0		hsa-mir-3174	1	0
hsa-mir-3150b-3p	1	0		hsa-mir-3179	1	0
hsa-mir-3924	1	0		hsa-mir-3200-3p	1	0
hsa-mir-3941	1	0		hsa-mir-340-5p	1	0
hsa-mir-374c-5p	1	0		hsa-mir-383-5p	1	0
hsa-mir-548z	1	0		hsa-mir-3913-5p	1	0
hsa-mir-548aa	1	0		hsa-mir-4422	1	0
hsa-mir-4423-3p	1	0		hsa-mir-4705	1	0
hsa-mir-378g	1	0		hsa-mir-532-3p	1	0
hsa-mir-548ac	1	0		hsa-mir-582-3p	1	0
hsa-mir-4433a-3p	1	0		hsa-mir-651-5p	1	0
hsa-mir-4435	1	0		hsa-mir-494-3p	1	0
hsa-mir-548ae-3p	1	0		hsa-mir-146b-5p	1	0
hsa-mir-548ah-5p	1	0		hsa-mir-1910-5p	1	0
hsa-mir-4459	1	0		hsa-mir-589-5p	1	0
hsa-mir-4464	1	0		hsa-mir-597-5p	1	0
hsa-mir-548aj-3p	1	0		hsa-mir-876-3p	1	0
hsa-mir-4467	1	0		hsa-mir-33b-5p	1	0
hsa-mir-4468	1	0		hsa-mir-381-3p	1	0
hsa-mir-4469	1	0		hsa-mir-483-5p	1	0
hsa-mir-4470	1	0		hsa-mir-377-5p	1	0
hsa-mir-4483	1	0		hsa-mir-769-3p	1	0
hsa-mir-4486	1	0		hsa-mir-127-3p	1	0
hsa-mir-4487	1	0		hsa-mir-106b-3p	1	0
hsa-mir-4506	1	0		hsa-mir-362-5p	1	0
hsa-mir-2392	1	0		hsa-mir-501-5p	1	0
hsa-mir-4507	1	0		hsa-mir-451a	1	0
hsa-mir-4511	1	0		hsa-mir-200a-5p	1	0
hsa-mir-4517	1	0		hsa-mir-3130-5p	1	0
hsa-mir-4525	1	0		hsa-mir-378g	1	0
hsa-mir-548am-3p	1	0		hsa-mir-4999-5p	1	0
hsa-mir-548an	1	0
hsa-mir-3120-5p	1	0
hsa-mir-3127-3p	1	0
hsa-mir-3156-3p	1	0
hsa-mir-3157-3p	1	0
hsa-mir-3162-3p	1	0
hsa-mir-3173-5p	1	0
hsa-mir-3177-5p	1	0
hsa-mir-3187-5p	1	0
hsa-mir-3940-5p	1	0
hsa-mir-3960	1	0
hsa-mir-3976	1	0
hsa-mir-3978	1	0
hsa-mir-4662a-5p	1	0
hsa-mir-4665-5p	1	0
hsa-mir-4666a-3p	1	0
hsa-mir-219b-3p	1	0
hsa-mir-4670-3p	1	0
hsa-mir-4672	1	0
hsa-mir-4676-5p	1	0
hsa-mir-4677-3p	1	0
hsa-mir-4684-5p	1	0
hsa-mir-4685-3p	1	0
hsa-mir-4691-5p	1	0
hsa-mir-4693-3p	1	0
hsa-mir-4695-5p	1	0
hsa-mir-4698	1	0
hsa-mir-4699-3p	1	0
hsa-mir-4709-3p	1	0
hsa-mir-4712-5p	1	0
hsa-mir-4716-5p	1	0
hsa-mir-4717-5p	1	0
hsa-mir-4722-5p	1	0
hsa-mir-4723-5p	1	0
hsa-mir-4725-5p	1	0
hsa-mir-4727-5p	1	0
hsa-mir-4728-5p	1	0
hsa-mir-4731-3p	1	0
hsa-mir-4736	1	0
hsa-mir-4739	1	0
hsa-mir-3591-3p	1	0
hsa-mir-4748	1	0
hsa-mir-4752	1	0
hsa-mir-4753-3p	1	0
hsa-mir-4756-5p	1	0
hsa-mir-4759	1	0
hsa-mir-4762-5p	1	0
hsa-mir-4762-3p	1	0
hsa-mir-4764-5p	1	0
hsa-mir-4767	1	0
hsa-mir-4768-5p	1	0
hsa-mir-4768-3p	1	0
hsa-mir-4769-3p	1	0
hsa-mir-4772-3p	1	0
hsa-mir-4778-5p	1	0
hsa-mir-4779	1	0
hsa-mir-4781-3p	1	0
hsa-mir-4784	1	0
hsa-mir-4786-5p	1	0
hsa-mir-4793-5p	1	0
hsa-mir-4793-3p	1	0
hsa-mir-4796-3p	1	0
hsa-mir-4801	1	0
hsa-mir-4802-5p	1	0
hsa-mir-5096	1	0
hsa-mir-550a-3-5p	1	0
hsa-mir-548ah-3p	1	0
hsa-mir-548ap-3p	1	0
hsa-mir-5010-5p	1	0
hsa-mir-5093	1	0
hsa-mir-5094	1	0
hsa-mir-5189-5p	1	0
hsa-mir-5190	1	0
hsa-mir-5193	1	0
hsa-mir-5195-3p	1	0
hsa-mir-5196-3p	1	0
hsa-mir-5197-5p	1	0
hsa-mir-5197-3p	1	0
hsa-mir-4524b-3p	1	0
hsa-mir-548aq-3p	1	0
hsa-mir-548ar-3p	1	0
hsa-mir-548at-3p	1	0
hsa-mir-5582-5p	1	0
hsa-mir-5584-5p	1	0
hsa-mir-5585-3p	1	0
hsa-mir-1295b-3p	1	0
hsa-mir-5684	1	0
hsa-mir-5692c	1	0
hsa-mir-5698	1	0
hsa-mir-5692b	1	0
hsa-mir-5704	1	0
hsa-mir-506-5p	1	0
hsa-mir-660-3p	1	0
hsa-mir-1271-3p	1	0
hsa-mir-1247-3p	1	0
hsa-mir-548h-3p	1	0
hsa-mir-548t-3p	1	0
hsa-mir-550b-2-5p	1	0
hsa-mir-3529-3p	1	0
hsa-mir-1273g-3p	1	0
hsa-mir-216a-3p	1	0
hsa-mir-376c-5p	1	0
hsa-mir-376b-5p	1	0
hsa-mir-1292-3p	1	0
hsa-mir-4743-3p	1	0
hsa-mir-6077	1	0
hsa-mir-6086	1	0
hsa-mir-6087	1	0
hsa-mir-6124	1	0
hsa-mir-6131	1	0
hsa-mir-6132	1	0
hsa-mir-6165	1	0
hsa-mir-6499-5p	1	0
hsa-mir-6499-3p	1	0
hsa-mir-548ay-3p	1	0
hsa-mir-548az-3p	1	0
hsa-mir-6509-5p	1	0
hsa-mir-6512-3p	1	0
hsa-mir-6716-5p	1	0
hsa-mir-6721-5p	1	0
hsa-mir-6722-3p	1	0
hsa-mir-133a-5p	1	0
hsa-mir-329-5p	1	0
hsa-mir-487a-5p	1	0
hsa-mir-511-3p	1	0
hsa-mir-487b-5p	1	0
hsa-mir-552-5p	1	0
hsa-mir-627-3p	1	0
hsa-mir-548j-3p	1	0
hsa-mir-1266-3p	1	0
hsa-mir-1537-5p	1	0
hsa-mir-2276-5p	1	0
hsa-mir-1343-5p	1	0
hsa-mir-5088-3p	1	0
hsa-mir-5189-3p	1	0
hsa-mir-6720-5p	1	0
hsa-mir-6727-5p	1	0
hsa-mir-6731-5p	1	0
hsa-mir-6734-3p	1	0
hsa-mir-6735-3p	1	0
hsa-mir-6736-3p	1	0
hsa-mir-6738-3p	1	0
hsa-mir-6744-5p	1	0
hsa-mir-6745	1	0
hsa-mir-6748-3p	1	0
hsa-mir-6749-5p	1	0
hsa-mir-6751-5p	1	0
hsa-mir-6751-3p	1	0
hsa-mir-6752-3p	1	0
hsa-mir-6756-5p	1	0
hsa-mir-6756-3p	1	0
hsa-mir-6757-5p	1	0
hsa-mir-6758-5p	1	0
hsa-mir-6758-3p	1	0
hsa-mir-6760-5p	1	0
hsa-mir-6763-5p	1	0
hsa-mir-6766-5p	1	0
hsa-mir-6768-5p	1	0
hsa-mir-6771-3p	1	0
hsa-mir-6774-5p	1	0
hsa-mir-6781-3p	1	0
hsa-mir-6784-3p	1	0
hsa-mir-6785-5p	1	0
hsa-mir-6787-5p	1	0
hsa-mir-6790-3p	1	0
hsa-mir-6792-3p	1	0
hsa-mir-6793-3p	1	0
hsa-mir-6797-5p	1	0
hsa-mir-6799-5p	1	0
hsa-mir-6799-3p	1	0
hsa-mir-6800-3p	1	0
hsa-mir-6801-3p	1	0
hsa-mir-6803-5p	1	0
hsa-mir-6806-5p	1	0
hsa-mir-6807-5p	1	0
hsa-mir-6809-3p	1	0
hsa-mir-6810-3p	1	0
hsa-mir-6816-5p	1	0
hsa-mir-6817-5p	1	0
hsa-mir-6821-3p	1	0
hsa-mir-6825-5p	1	0
hsa-mir-6825-3p	1	0
hsa-mir-6826-5p	1	0
hsa-mir-6832-5p	1	0
hsa-mir-6832-3p	1	0
hsa-mir-6833-3p	1	0
hsa-mir-6836-5p	1	0
hsa-mir-6837-3p	1	0
hsa-mir-6839-3p	1	0
hsa-mir-6843-3p	1	0
hsa-mir-6845-3p	1	0
hsa-mir-6848-3p	1	0
hsa-mir-6849-5p	1	0
hsa-mir-6849-3p	1	0
hsa-mir-6856-5p	1	0
hsa-mir-6858-3p	1	0
hsa-mir-6860	1	0
hsa-mir-6862-3p	1	0
hsa-mir-6864-5p	1	0
hsa-mir-6867-3p	1	0
hsa-mir-6870-5p	1	0
hsa-mir-6870-3p	1	0
hsa-mir-6872-3p	1	0
hsa-mir-6873-5p	1	0
hsa-mir-6879-3p	1	0
hsa-mir-6880-5p	1	0
hsa-mir-6883-5p	1	0
hsa-mir-6886-3p	1	0
hsa-mir-6888-3p	1	0
hsa-mir-6892-3p	1	0
hsa-mir-7106-5p	1	0
hsa-mir-7109-5p	1	0
hsa-mir-7111-5p	1	0
hsa-mir-7112-5p	1	0
hsa-mir-7113-3p	1	0
hsa-mir-7114-5p	1	0
hsa-mir-7150	1	0
hsa-mir-7154-5p	1	0
hsa-mir-7161-3p	1	0
hsa-mir-7515	1	0
hsa-mir-7703	1	0
hsa-mir-6516-5p	1	0
hsa-mir-7847-3p	1	0
hsa-mir-7848-3p	1	0
hsa-mir-8056	1	0
hsa-mir-8060	1	0
hsa-mir-8062	1	0
hsa-mir-8068	1	0
hsa-mir-8072	1	0
hsa-mir-8081	1	0
hsa-mir-8083	1	0
hsa-mir-8085	1	0
hsa-mir-1199-5p	1	0
hsa-mir-7976	1	0
hsa-mir-7978	1	0
hsa-mir-1249-5p	1	0
hsa-mir-9500	1	0
hsa-mir-548bb-3p	1	0
