# Supplementary material for: Key Disease Mechanisms Linked to Alzheimer’s Disease in the Entorhinal Cortex
Source: Int J Mol Sci. 2021 Apr 10;22(8):3915. doi: 10.3390/ijms22083915 (PMC8069371; doi:10.3390/ijms22083915)
Supplement: Supplementary file 1 [file ijms-22-03915-s001.zip › ijms-1169227 supplemental material.v1/Table S5 Associated disease analysis.xlsx]

## Sheet: Sheet1
Associated disease analysis
red: Shared between AD/Healthy and AD/asymptomatic
AD/Healthy analysis					AD/Asymptomatic analysis
Label	Degree	Betweenness			Label	Degree	Betweenness
Bipolar Disorder	7	2491.39			Schizophrenia	6	57.5
Schizophrenia	7	1922.05			Bipolar Disorder	4	18.5
Intellectual Disability	4	2252.07			Intellectual Disability	2	13
Autosomal recessive predisposition	3	849.64			Strabismus	2	13
Substance-Related Disorders	3	789.28			Substance-Related Disorders	2	13
Autistic Disorder	3	616.98
Mental Retardation	3	444.4
Low intelligence	3	444.4
Mental deficiency	3	444.4
Poor school performance	3	444.4
Dull intelligence	3	444.4
Alcoholic Intoxication, Chronic	3	236.65
Strabismus	2	2320
Prostatic Neoplasms	2	318
Muscle hypotonia	2	247.15
Epileptic encephalopathy	2	247.15
Epilepsy	2	90.77
Seizures	2	90.77
Global developmental delay	2	65.7
Cognitive delay	2	65.7
Mental and motor retardation	2	65.7
Ventricular Septal Defects	1	0
Hydrocephalus	1	0
Orbital separation excessive	1	0
Microstomia	1	0
Mitral Valve Insufficiency	1	0
Macrocephaly	1	0
High forehead	1	0
Skin hyperelastic	1	0
Cutis marmorata	1	0
Polymicrogyria	1	0
Hypoplasia of corpus callosum	1	0
Telecanthus	1	0
Hemimegalencephaly	1	0
Ulnar polydactyly of fingers	1	0
Depressed nasal bridge	1	0
Megalanecephaly Polymicrogyria-Polydactyly Hydrocephalus Syndrome	1	0
Malformations of Cortical Development	1	0
Tall forehead	1	0
Dilated ventricles (finding)	1	0
Depressed nasal root/bridge	1	0
Mitral regurgitation, mild	1	0
MEGALENCEPHALY-POLYMICROGYRIA-POLYDACTYLY-HYDROCEPHALUS SYNDROME 2	1	0
Abnormal localization of kidney	1	0
Abnormal nasal morphology	1	0
Increased head circumference	1	0
Increased size of skull	1	0
Concave bridge of nose	1	0
Increased size of cranium	1	0
Big calvaria	1	0
Ewings sarcoma	1	0
Cartilage Diseases	1	0
Cognition Disorders	1	0
Mild Mental Retardation	1	0
Memory impairment	1	0
Head tremor	1	0
Ataxia, Truncal	1	0
Forgetful	1	0
Memory Loss	1	0
SPINOCEREBELLAR ATAXIA 27	1	0
Dysmetric saccades	1	0
Impaired smooth pursuit	1	0
Sensory axonal neuropathy	1	0
Abnormal visual pursuit	1	0
Slow progression	1	0
Peripheral sensory axonal neuropathy	1	0
Alcoholic Intoxication	1	0
Ataxia	1	0
Cerebellar Ataxia	1	0
Febrile Convulsions	1	0
Epilepsies, Myoclonic	1	0
Absence Epilepsy	1	0
Hepatic Encephalopathy	1	0
Ovarian Cysts	1	0
Status Epilepticus	1	0
Tremor	1	0
Alcohol abuse	1	0
Electroencephalogram abnormal	1	0
Abnormal behavior	1	0
Essential Tremor	1	0
Epileptic drop attack	1	0
Myoclonic Epilepsy, Juvenile	1	0
Photosensitivity of skin	1	0
Mood Disorders	1	0
Infantile Severe Myoclonic Epilepsy	1	0
Myoclonic Epilepsies, Progressive	1	0
Focal Clonic Seizures	1	0
Hypotonic seizures	1	0
EPILEPSY, CHILDHOOD ABSENCE, 1	1	0
Hemiclonic seizures	1	0
AMYOTROPHIC LATERAL SCLEROSIS 1	1	0
EPILEPTIC ENCEPHALOPATHY, EARLY INFANTILE, 19	1	0
EPILEPSY, IDIOPATHIC GENERALIZED, SUSCEPTIBILITY TO, 13	1	0
Generalized myoclonic seizures	1	0
Obtundation status	1	0
Asthma	1	0
Bundle-Branch Block	1	0
Tachycardia, Ventricular	1	0
ARRHYTHMOGENIC RIGHT VENTRICULAR DYSPLASIA, FAMILIAL, 13	1	0
Epilepsy, Temporal Lobe	1	0
Nerve Degeneration	1	0
Osteosarcoma	1	0
Cardiac Arrhythmia	1	0
Dizziness	1	0
Headache	1	0
Kidney Diseases	1	0
Tetany	1	0
Vertigo	1	0
Hypomagnesemia	1	0
Muscle Weakness	1	0
Small head	1	0
HYPOMAGNESEMIA 6, RENAL	1	0
HYPOMAGNESEMIA, SEIZURES, AND MENTAL RETARDATION	1	0
leukemia	1	0
MAJOR AFFECTIVE DISORDER 2	1	0
Dyskinesia, Drug-Induced	1	0
Myopia	1	0
Refractive Errors	1	0
Onycholysis	1	0
Hypertrophy of nail	1	0
NAIL DISORDER, NONSYNDROMIC CONGENITAL, 10	1	0
Leukemia, Myelocytic, Acute	1	0
Lupus Erythematosus, Systemic	1	0
Cholestasis	1	0
Chemical and Drug Induced Liver Injury	1	0
Constipation	1	0
Mental Depression	1	0
Depressive disorder	1	0
Drooling	1	0
Gastroesophageal reflux disease	1	0
Heartburn	1	0
Hyperventilation	1	0
Language Development Disorders	1	0
Macrostomia	1	0
Severe mental retardation (I.Q. 20-34)	1	0
Sialorrhea	1	0
Curvature of spine	1	0
Feeding difficulties	1	0
Dyschezia	1	0
Protrusion of tongue	1	0
Craniofacial Abnormalities	1	0
Acquired scoliosis	1	0
Autism Spectrum Disorders	1	0
Cortical Dysplasia-Focal Epilepsy Syndrome	1	0
Pulmonary Stenosis	1	0
PITT-HOPKINS SYNDROME	1	0
