# Supplementary material for: Key Disease Mechanisms Linked to Alzheimer’s Disease in the Entorhinal Cortex
Source: Int J Mol Sci. 2021 Apr 10;22(8):3915. doi: 10.3390/ijms22083915 (PMC8069371; doi:10.3390/ijms22083915)
Supplement: Supplementary file 1 [file ijms-22-03915-s001.zip › ijms-1169227 supplemental material.v1/Table S6 Chemical analysis.xlsx]

## Sheet: Sheet1
Associated disease analysis
red: with a degree.10 and shared between AD/Healthy and AD/asymptomatic
AD/Healthy analysis					AD/Asymptomatic analysis
Label	Degree	Betweenness			Label	Degree	Betweenness
Valproic Acid	35	11062.9			Valproic Acid	22	2839.46
Aflatoxin B1	28	7329.18			4-(5-benzo(1,3)dioxol-5-yl-4-pyridin-2-yl-1H-imidazol-2-yl)benzamide	19	1728.38
4-(5-benzo(1,3)dioxol-5-yl-4-pyridin-2-yl-1H-imidazol-2-yl)benzamide	25	2307.74			(6-(4-(2-piperidin-1-ylethoxy)phenyl))-3-pyridin-4-ylpyrazolo(1,5-a)pyrimidine	19	1728.38
(6-(4-(2-piperidin-1-ylethoxy)phenyl))-3-pyridin-4-ylpyrazolo(1,5-a)pyrimidine	25	2307.74			Aflatoxin B1	16	1842.29
Cyclosporine	21	1680.34			Arsenic	15	2408.75
Tretinoin	18	1454.45			Tretinoin	15	1598.62
trichostatin A	17	4138.63			Cyclosporine	13	1349.58
Arsenic	16	3244.59			Phenylmercuric Acetate	13	670.68
Antirheumatic Agents	16	1183.38			trichostatin A	12	885.45
Phenylmercuric Acetate	16	1168.45			butyraldehyde	11	645.78
Silicon Dioxide	15	1356.96			Estradiol	10	1255.11
Acetaminophen	14	994.96			Benzo(a)pyrene	10	798.82
Tetrachlorodibenzodioxin	14	984.82			sodium arsenite	9	939.64
(+)-JQ1 compound	14	967.92			(+)-JQ1 compound	9	655.09
Benzo(a)pyrene	14	953.35			Plant Extracts	9	525.64
entinostat	14	520.41			Atrazine	8	787.62
Estradiol	13	953.7			Acetaminophen	8	661.76
arsenic trioxide	12	2469.87			Tetrachlorodibenzodioxin	8	551.36
butyraldehyde	12	1609.01			Nickel	8	458.04
7,8-Dihydro-7,8-dihydroxybenzo(a)pyrene 9,10-oxide	12	659.29			arsenic trioxide	8	404.67
Nickel	11	581.67			entinostat	8	256.21
Formaldehyde	11	579.24			beta-methylcholine	7	626.75
Methyl Methanesulfonate	11	510.84			pentabromodiphenyl ether	7	404.79
vorinostat	10	393.45			Antirheumatic Agents	6	231.33
Atrazine	9	770.57			Silicon Dioxide	6	215.92
Plant Extracts	9	546.92			Calcitriol	6	213.31
cobaltous chloride	9	287.08			vorinostat	6	134.06
arsenite	9	278.92			bisphenol A	5	458.06
sodium arsenite	8	434.6			Cadmium	5	303.54
Calcitriol	8	178.24			Diazinon	5	261.62
potassium chromate(VI)	7	726.61			propionaldehyde	5	198.76
Hydrogen Peroxide	7	279.31			pentanal	5	113.99
Copper Sulfate	7	232.33			Carmustine	4	259.53
beta-methylcholine	6	235.23			Copper Sulfate	4	149.51
pirinixic acid	6	225.53			Etoposide	4	143.57
bisphenol A	6	202.25			Hydrogen Peroxide	4	137.59
pentabromodiphenyl ether	6	169.23			Cisplatin	4	135.51
decitabine	6	153.38			Carbamazepine	4	117.85
Cisplatin	6	120.95			7,8-Dihydro-7,8-dihydroxybenzo(a)pyrene 9,10-oxide	4	115.67
Progesterone	6	101.84			decitabine	4	110.4
Testosterone	6	101.54			cobaltous chloride	4	105.98
panobinostat	6	96.49			Progesterone	4	85.78
Lead	5	549.63			Copper	4	58.25
pentanal	5	490.24			NSC 689534	4	58.25
Smoke	5	138.51			panobinostat	4	21.03
Vanadates	5	110.28			tobacco tar	3	218.05
Carbamazepine	5	80.62			Drugs, Chinese Herbal	3	194.18
Ethyl Methanesulfonate	5	70.83			K 7174	3	166.74
Quercetin	5	66.63			resveratrol	3	135.75
Cocaine	4	635.51			Fluorouracil	3	134.81
Aldehydes	4	315.67			Bortezomib	3	125.81
propionaldehyde	4	230.02			Diethylstilbestrol	3	119.01
ICG 001	4	220.78			epigallocatechin gallate	3	93.01
Etoposide	4	127.97			potassium chromate(VI)	3	93.01
Cytarabine	4	125.49			Vanadates	3	77.71
Sodium Selenite	4	104.2			Methyl Methanesulfonate	3	67.12
Raloxifene Hydrochloride	4	96.79			Mitomycin	3	64.15
Tamoxifen	4	93.22			Isotretinoin	3	55.62
Zinc	4	92.07			rosiglitazone	3	49.34
Cadmium Chloride	4	86.65			arsenite	3	43.14
MRK 003	4	86.17			Formaldehyde	3	41.05
Cadmium	4	83.6			Lead	3	40.1
Demecolcine	4	79.47			pirinixic acid	3	39.9
Azacitidine	4	70.44			Aldehydes	3	39.04
Air Pollutants	4	61.03			p-Chloromercuribenzoic Acid	3	17.26
methylmercuric chloride	4	59.34			Fonofos	3	12.08
Vitamin E	4	46.04			Parathion	3	12.08
resveratrol	4	38.1			terbufos	3	12.08
tert-Butylhydroperoxide	4	36.17			Quercetin	3	7.49
Coumestrol	4	34.08			Sodium Selenite	2	118.55
Copper	4	33.23			Naphthoquinones	2	102.86
Fonofos	4	29.14			Enzyme Inhibitors	2	100.65
Parathion	4	29.14			Paclitaxel	2	81.51
terbufos	4	29.14			MT19c compound	2	72.28
Thimerosal	3	205.47			methylselenic acid	2	49.61
Methotrexate	3	74			cupric chloride	2	46.95
Phenobarbital	3	69.14			Methylnitronitrosoguanidine	2	45.42
sodium bichromate	3	56.33			nickel sulfate	2	45.42
Mitomycin	3	53.07			Raloxifene Hydrochloride	2	45.22
phenethyl isothiocyanate	3	51.28			Tamoxifen	2	45.22
nickel sulfate	3	42.33			Cytarabine	2	44.18
Topotecan	3	38.49			Nicotine	2	44.18
Environmental Pollutants	3	38.22			Daunorubicin	2	40.1
zoledronic acid	3	38.19			DDT	2	38.03
monomethylarsonous acid	3	34.22			Cadmium Chloride	2	37.27
K 7174	3	31.19			Azacitidine	2	34.51
Isotretinoin	3	30.87			phenethyl isothiocyanate	2	33.42
rosiglitazone	3	30.87			Potassium Dichromate	2	31.67
Enzyme Inhibitors	3	29.76			Diethylnitrosamine	2	26.94
mercuric bromide	3	18.97			Amiodarone	2	24.05
p-Chloromercuribenzoic Acid	3	18.97			Genistein	2	24.05
Catechin	3	18.75			Iron	2	17.74
Grape Seed Proanthocyanidins	3	18.75			Catechin	2	16.24
Dietary Carbohydrates	3	18.09			Grape Seed Proanthocyanidins	2	16.24
Mifepristone	3	13.77			Tobacco Smoke Pollution	2	14.7
NSC 689534	3	6.07			methylmercuric chloride	2	12.72
Dexamethasone	2	273.34			Thimerosal	2	12.72
afimoxifene	2	210.32			Hydralazine	2	12.4
Carbachol	2	210.32			C646 compound	2	12.04
1-Butanol	2	202.24			ICG 001	2	12.04
Flame Retardants	2	202.24			Testosterone	2	8.42
2,4,5,2',4',5'-hexachlorobiphenyl	2	93.71			Smoke	2	7.38
2-(4-morpholinyl)-8-phenyl-4H-1-benzopyran-4-one	2	51.79			mercuric bromide	2	4.72
Pentylenetetrazole	2	34.54			bis-N,N-dimethylamino-2-(N-methylpyrrolyl)methyl cyclopentadienyl titanium (IV)	2	4.6
Nicotine	2	32.05			Rifampin	2	1.83
Potassium Dichromate	2	28.9			belinostat	2	1.22
Simvastatin	2	28.9			1-(2-trifluoromethoxyphenyl)-2-nitroethanone	1	0
testosterone enanthate	2	27.89			1-(4-(4-propionylpiperazin-1-yl)-3-(trifluoromethyl)phenyl)-9-(quinolin-3-yl)benzo(h)(1,6)naphthyridin-2(1H)-one	1	0
methylselenic acid	2	23.63			15-acetyldeoxynivalenol	1	0
Daunorubicin	2	23.09			1-Butanol	1	0
Diazinon	2	22.48			2,2',4,4'-tetrabromodiphenyl ether	1	0
9,10-dihydro-9,10-dihydroxybenzo(a)pyrene	2	19.53			2,3-bis(3'-hydroxybenzyl)butyrolactone	1	0
Selenium	2	19.17			2,4,5,2',4',5'-hexachlorobiphenyl	1	0
Asbestos, Crocidolite	2	16.19			2-(4-morpholinyl)-8-phenyl-4H-1-benzopyran-4-one	1	0
perfluorooctane sulfonic acid	2	15.29			3,4,5,3',4'-pentachlorobiphenyl	1	0
Iron	2	13.65			3-(4'-hydroxy-3'-adamantylbiphenyl-4-yl)acrylic acid	1	0
epigallocatechin gallate	2	13.34			4-aminophenylarsenoxide	1	0
Bortezomib	2	12.17			4-hydroxy-equilenin	1	0
irinotecan	2	11.76			4-oxoretinoic acid	1	0
hydroxytamoxifen	2	10.38			8-(4-chloro-phenylthio)-2'-O-methyladenosine-3'-5'-cyclic monophosphate	1	0
Indomethacin	2	10.29			8-Bromo Cyclic Adenosine Monophosphate	1	0
Levonorgestrel	2	9.86			9,10-Dimethyl-1,2-benzanthracene	1	0
testosterone undecanoate	2	9.86			Acetylcysteine	1	0
Nanotubes, Carbon	2	9.1			Adenosine Triphosphate	1	0
Perfume	2	9.09			afimoxifene	1	0
Doxorubicin	2	7.57			AG 1879	1	0
geldanamycin	2	7.57			Aldicarb	1	0
torcetrapib	2	7.57			alitretinoin	1	0
Benzene	2	7.45			alpha-Tocopherol	1	0
PCI 5002	2	7.45			Am 580	1	0
8-Bromo Cyclic Adenosine Monophosphate	2	7.27			Amino Acids	1	0
Oxygen	2	6.7			apocarotenal	1	0
Vincristine	2	6.7			Ascorbic Acid	1	0
Piroxicam	2	6.47			Benzene	1	0
Zinc Sulfate	2	6.4			beta-hydroxy simvastatin acid	1	0
2,3-bis(3'-hydroxybenzyl)butyrolactone	2	5.32			bexarotene	1	0
belinostat	2	4.79			bis(2-hydroxy-2-ethylbutanoato)oxochromate(V)	1	0
Carmustine	2	3.66			bis(4-hydroxyphenyl)sulfone	1	0
temozolomide	2	3.66			Bucladesine	1	0
Rifampin	2	1.46			cadmium sulfate	1	0
1,1,1-trichloroethane	1	0			Caffeine	1	0
1,1-bis(4-hydroxyphenyl)-2-phenylbut-1-ene	1	0			calcipotriene	1	0
1,2,5,6-dibenzanthracene	1	0			Calcium Chloride	1	0
1-(2-methoxyphenyl)piperazine	1	0			Camptothecin	1	0
1-(2-trifluoromethoxyphenyl)-2-nitroethanone	1	0			Carbachol	1	0
1-(3-chlorophenyl)piperazine	1	0			chloropicrin	1	0
1-(3-trifluoromethylphenyl)piperazine	1	0			chromium hexavalent ion	1	0
1-(4-chlorophenyl)piperazine	1	0			cinnamic aldehyde	1	0
1-(4-ethynylphenyl)-4-propyl-2,6,7-trioxabicyclo(2.2.2)octane	1	0			Clorgyline	1	0
1-(4-methoxyphenyl)piperazine	1	0			Coumestrol	1	0
15-acetyldeoxynivalenol	1	0			Cycloheximide	1	0
1-benzylpiperazine	1	0			Cyclophosphamide	1	0
1-cyclopropyl-4-(4-((5-methyl-3-(3-(4-(trifluoromethoxy)phenyl)-1,2,4-oxadiazol-5-yl)-1H-pyrazol-1-yl)methyl)pyridin-2-yl)piperazine	1	0			cylindrospermopsin	1	0
1-Methyl-4-phenylpyridinium	1	0			Cysteine	1	0
2,2',3,5',6-pentachlorobiphenyl	1	0			Dactinomycin	1	0
2,2',4,4'-tetrabromodiphenyl ether	1	0			Dasatinib	1	0
2,4,2',4'-tetrachlorobiphenyl	1	0			Deoxycholic Acid	1	0
2,4,4'-trichlorobiphenyl	1	0			Diclofenac	1	0
2,5,2',5'-tetrachlorobiphenyl	1	0			Dietary Carbohydrates	1	0
2,6-diisopropyl-4-(3-(3-methyl-3H-diazirin-3-yl)propyl)phenol	1	0			Dithiothreitol	1	0
2-amino-1-methyl-6-phenylimidazo(4,5-b)pyridine	1	0			docetaxel	1	0
3,3'-diindolylmethane	1	0			Doxorubicin	1	0
3,4-dichloroaniline	1	0			Egtazic Acid	1	0
3,4-Methylenedioxyamphetamine	1	0			Ethanol	1	0
3,5-dibromo-2-(2,4-dibromophenoxy)phenol	1	0			Ethyl Methanesulfonate	1	0
(4-amino-1,4-dihydro-3-(2-pyridyl)-5-thioxo-1,2,4-triazole)copper(II)	1	0			Fenofibrate	1	0
4-hydroxy-2-nonenal	1	0			Flame Retardants	1	0
4-styrylpyrimidin-2-ylamine	1	0			Flavonoids	1	0
7,3'-dihydroxy-4'-methoxyisoflavone	1	0			geldanamycin	1	0
Aldicarb	1	0			Glutathione	1	0
alpha-cobratoxin	1	0			heliotrine	1	0
alpha-hexachlorocyclohexane	1	0			Ibuprofen	1	0
alpha-Tocopherol	1	0			Lipopolysaccharides	1	0
Amiodarone	1	0			Lithium Chloride	1	0
Amphetamine	1	0			Magnetite Nanoparticles	1	0
Arsenates	1	0			Medroxyprogesterone Acetate	1	0
Atropine	1	0			Mercury	1	0
Bemegride	1	0			Methylcholanthrene	1	0
beta-hydroxy simvastatin acid	1	0			Mifepristone	1	0
beta-thujone	1	0			Mitoxantrone	1	0
bis(4-hydroxyphenyl)sulfone	1	0			MRK 003	1	0
bis-N,N-dimethylamino-2-(N-methylpyrrolyl)methyl cyclopentadienyl titanium (IV)	1	0			Mustard Gas	1	0
bretazenil	1	0			N-(1,3-dimethylbutyl)-N'-phenyl-1,4-phenylenediamine	1	0
bromoform	1	0			(N)-methanocarba-2MeSADP	1	0
Bucladesine	1	0			NSC668394	1	0
Butyric Acid	1	0			ochratoxin A	1	0
C646 compound	1	0			oligofectamine	1	0
cadmium sulfate	1	0			ON 01910	1	0
Camphor	1	0			O,O-diethyl O-3,5,6-trichloro-2-pyridyl phosphate	1	0
Carisoprodol	1	0			o,p'-DDT	1	0
carvone	1	0			oxophenylarsine	1	0
Cholecalciferol	1	0			Oxygen	1	0
chromium hexavalent ion	1	0			Pentylenetetrazole	1	0
chromium oxide	1	0			perfluorooctane sulfonic acid	1	0
chromous chloride	1	0			Phosphatidic Acids	1	0
CL 218872	1	0			Piroxicam	1	0
Clozapine	1	0			Polychlorinated Biphenyls	1	0
CPG-oligonucleotide	1	0			Polycyclic Hydrocarbons, Aromatic	1	0
Crack Cocaine	1	0			Polyphenols	1	0
Cyanates	1	0			ponatinib	1	0
Cycloheximide	1	0			pyrimidin-2-one beta-ribofuranoside	1	0
cylindrospermopsin	1	0			Pyrrolizidine Alkaloids	1	0
darinaparsin	1	0			salinomycin	1	0
Dasatinib	1	0			Selenium	1	0
delta-hexachlorocyclohexane	1	0			Selenomethionine	1	0
Deoxycholic Acid	1	0			senecionine	1	0
Diazepam	1	0			senkirkine	1	0
Diclofenac	1	0			Sertraline	1	0
Dieldrin	1	0			Silver	1	0
Diethylstilbestrol	1	0			Simvastatin	1	0
dimethylarsinous acid	1	0			Sirolimus	1	0
Dimethylnitrosamine	1	0			sodium bichromate	1	0
Disulfiram	1	0			Succimer	1	0
Dithiothreitol	1	0			sulforafan	1	0
Diuron	1	0			sulindac sulfide	1	0
Dronabinol	1	0			tamibarotene	1	0
Drugs, Chinese Herbal	1	0			Taurine	1	0
Enflurane	1	0			temozolomide	1	0
Etomidate	1	0			tert-Butylhydroperoxide	1	0
exemestane	1	0			Tetradecanoylphorbol Acetate	1	0
felbamate	1	0			Thapsigargin	1	0
Fenofibrate	1	0			Theophylline	1	0
Flunitrazepam	1	0			Thiophenes	1	0
Fluorouracil	1	0			Topotecan	1	0
GABA Agents	1	0			torcetrapib	1	0
gabazine	1	0			troglitazone	1	0
gadodiamide	1	0			Tunicamycin	1	0
gamma-Aminobutyric Acid	1	0			Uranium Compounds	1	0
gemcitabine	1	0			Ursodeoxycholic Acid	1	0
Genistein	1	0			Vitamin D	1	0
Hydralazine	1	0			Vitamin E	1	0
Ibuprofen	1	0			Vitamin K 3	1	0
isoborneol	1	0			Zearalenone	1	0
juglone	1	0
kojic acid	1	0
L 663581	1	0
Lanthanum	1	0
Latex	1	0
lead acetate	1	0
lead chloride	1	0
LG 100815	1	0
Lindane	1	0
Lipopolysaccharides	1	0
Lithium Chloride	1	0
loreclezole	1	0
Magnetite Nanoparticles	1	0
manganese chloride	1	0
Manganese	1	0
Mecamylamine	1	0
Medroxyprogesterone Acetate	1	0
Menthol	1	0
menthone	1	0
Mercuric Chloride	1	0
Mercury	1	0
Metals, Heavy	1	0
Methamphetamine	1	0
Methylnitronitrosoguanidine	1	0
methylone	1	0
Methylprednisolone	1	0
MK2i peptide	1	0
Muscimol	1	0
N-acetyl-4-benzoquinoneimine	1	0
Naphthoquinones	1	0
NCX 4040	1	0
nickel chloride	1	0
(N)-methanocarba-2MeSADP	1	0
N-Methyl-3,4-methylenedioxyamphetamine	1	0
N,N,N',N'-tetrakis(2-pyridylmethyl)ethylenediamine	1	0
NSC668394	1	0
ochratoxin A	1	0
octa-2,4,6-trienoic acid	1	0
Okadaic Acid	1	0
Oxyquinoline	1	0
Paclitaxel	1	0
palbociclib	1	0
PCB 180	1	0
PD 0325901	1	0
Pentobarbital	1	0
Pertussis Toxin	1	0
phenylpiperazine	1	0
Phosphatidic Acids	1	0
Picrotoxin	1	0
Polychlorinated Biphenyls	1	0
Propofol	1	0
Reactive Oxygen Species	1	0
Retinoids	1	0
roscovitine	1	0
salinomycin	1	0
Sarin	1	0
Scopolamine Hydrobromide	1	0
scriptaid	1	0
Selenomethionine	1	0
Silver	1	0
Sirolimus	1	0
Staurosporine	1	0
Succimer	1	0
sulforafan	1	0
tamibarotene	1	0
tert-butylbicyclo-2-benzoate	1	0
tert-butylbicyclophosphorothionate	1	0
tertiapin	1	0
tetrabromobisphenol A	1	0
Tetradecanoylphorbol Acetate	1	0
tetrahydropalmatine	1	0
Thallium	1	0
Thapsigargin	1	0
Theophylline	1	0
Thiophenes	1	0
Tobacco Smoke Pollution	1	0
Toluene	1	0
trans-10,cis-12-conjugated linoleic acid	1	0
Trichloroethylene	1	0
Tropicamide	1	0
Tubocurarine	1	0
Tunicamycin	1	0
Uranium Compounds	1	0
Uranium	1	0
uranyl acetate	1	0
Urethane	1	0
Ursodeoxycholic Acid	1	0
Vitamin D	1	0
Vitamin K 3	1	0
zinc chloride	1	0
zolpidem	1	0
